# Supplementary material for: Transcriptome-Wide Effects of Sphingosine Kinases Knockdown in Metastatic Prostate and Breast Cancer Cells: Implications for Therapeutic Targeting
Source: Front Pharmacol. 2019 Mar 27;10:303. doi: 10.3389/fphar.2019.00303 (PMC6445839; doi:10.3389/fphar.2019.00303)
Supplement: Supplementary file 1 [file Table_1.XLSX]

## Sheet: data.frame(ggo)
	Supplementary table 1. Gene-set enrichment analysis of gene ontology biological process enrichment pathways in response to SK1 KD in prostate cancer cells
ID	Description	setSize	enrichmentScore	NES	pvalue	p.adjust	qvalues	rank	leading_edge	core_enrichment
GO:0006334	nucleosome assembly	134	-0.464222	-2.10764	0.00257069	0.0391346	0.0311638	3521	tags=39%, list=18%, signal=32%	128312/4171/3010/8364/8369/25842/401541/728403/79172/8971/8345/8359/8366/728137/8347/440093/440689/57082/3008/8290/8362/646817/8365/8970/79711/653604/3006/64105/50809/3014/64946/8349/11339/2491/8350/55723/9555/1058/83743/3017/8968/79019/85236/201254/8358/8370/8352/8351/554313/8357/4678/8348/8343/7259
GO:0060964	regulation of gene silencing by miRNA	103	-0.432088	-1.88266	0.00255102	0.0391346	0.0311638	3521	tags=39%, list=18%, signal=33%	5434/23225/8480/5432/5605/8364/81929/79727/8359/55706/8366/10762/126374/11097/9698/5435/57122/348995/8362/2099/129401/8365/26523/23636/653604/9688/8350/5440/8968/1981/23279/5903/8358/8370/8352/8351/554313/23511/8357/652
GO:0060147	regulation of posttranscriptional gene silencing	106	-0.428387	-1.87589	0.00249377	0.0391346	0.0311638	3521	tags=39%, list=18%, signal=32%	5434/23225/8480/5432/5605/8364/81929/79727/8359/55706/8366/10762/126374/11097/9698/5435/57122/348995/103/8362/2099/129401/8365/26523/23636/653604/9688/8350/5440/8968/1981/23279/5903/8358/8370/8352/8351/554313/23511/8357/652
GO:0060966	regulation of gene silencing by RNA	106	-0.428387	-1.87589	0.00249377	0.0391346	0.0311638	3521	tags=39%, list=18%, signal=32%	5434/23225/8480/5432/5605/8364/81929/79727/8359/55706/8366/10762/126374/11097/9698/5435/57122/348995/103/8362/2099/129401/8365/26523/23636/653604/9688/8350/5440/8968/1981/23279/5903/8358/8370/8352/8351/554313/23511/8357/652
GO:0031497	chromatin assembly	153	-0.42632	-1.9818	0.00260417	0.0391346	0.0311638	3108	tags=36%, list=16%, signal=30%	128312/4171/3010/8364/8369/25842/401541/728403/51548/79172/8971/8345/7157/8359/8366/728137/8347/440093/440689/57082/3008/8290/8362/646817/8365/8970/79711/653604/3006/64105/50809/3014/64946/8349/11339/2491/8350/55723/9555/1058/83743/3017/8968/79019/85236/201254/8358/8370/8352/8351/554313/8357/4678/8348/8343/7259
GO:0007062	sister chromatid cohesion	131	-0.41103	-1.87054	0.00253807	0.0391346	0.0311638	4043	tags=40%, list=21%, signal=32%	1663/55869/84643/57405/5905/348235/10726/11004/5925/1499/151648/401541/81929/79172/83540/220134/55055/57082/57122/348995/84072/54821/147841/1780/4085/54908/332/1062/5347/11130/11243/991/64105/64946/2491/4361/9555/51143/151246/1058/23047/2237/8313/113130/79019/5518/22919/23279/5903/3619/55920/84250
GO:2000045	regulation of G1/S transition of mitotic cell cycle	139	-0.409856	-1.8695	0.0025974	0.0391346	0.0311638	3714	tags=37%, list=19%, signal=31%	301/26058/7029/1026/55367/5925/995/29883/56257/990/7157/10197/1820/79791/1263/84967/5325/57165/91607/55159/8451/1030/5720/1654/8626/2146/3275/79577/5721/8558/1869/835/596/134353/6659/328/25946/983/4193/27085/5777/6790/23026/1981/5371/581/1017/4848/4582/1543/2273
GO:1902807	negative regulation of cell cycle G1/S phase transition	101	-0.407268	-1.76402	0.00254453	0.0391346	0.0311638	3397	tags=35%, list=17%, signal=29%	1026/55367/5925/995/29883/7157/1820/79791/1263/5325/57165/91607/55159/1030/8626/2146/3275/79577/1869/835/596/6659/25946/983/4193/6790/4221/23026/5371/581/1017/4848/4582/2273
GO:0044773	mitotic DNA damage checkpoint	101	-0.407163	-1.76356	0.00254453	0.0391346	0.0311638	3397	tags=32%, list=17%, signal=26%	1026/55367/995/29883/7157/1820/79791/1263/5325/55159/220064/9656/8626/1869/835/6659/5883/25946/983/4193/55215/4361/25949/6790/80279/5371/581/1017/4848/4582/51149
GO:0044774	mitotic DNA integrity checkpoint	108	-0.401239	-1.76571	0.00249377	0.0391346	0.0311638	3666	tags=33%, list=19%, signal=27%	6419/7029/1026/55367/995/29883/7157/1820/79791/1263/5325/55159/220064/9656/8626/8883/63967/1869/835/6659/5883/25946/983/4193/55215/4361/25949/6790/80279/5371/581/1017/4848/4582/51149
GO:0034728	nucleosome organization	163	-0.400435	-1.86458	0.00273224	0.0391346	0.0311638	3577	tags=36%, list=18%, signal=30%	9025/8360/128312/4171/3010/8364/8369/25842/401541/728403/79172/8971/8345/5757/92815/6604/8359/8366/728137/8347/440093/440689/57082/3008/8290/8362/646817/50511/8365/8970/11198/79711/653604/3006/64105/50809/3014/64946/8349/11339/2491/8350/55723/9555/1058/83743/3017/8968/79019/85236/201254/8358/8370/8352/8351/554313/8357/4678/8348/8343/7259
GO:0060968	regulation of gene silencing	127	-0.399917	-1.81291	0.00253807	0.0391346	0.0311638	3521	tags=37%, list=18%, signal=30%	5434/23225/29128/8480/5432/5605/8364/25842/81929/51548/79727/8359/55706/8366/10762/126374/11097/9698/5435/57122/348995/103/8362/2099/129401/8365/26523/23636/653604/9688/8350/5440/8968/1981/23279/1017/5903/8358/8370/10155/8352/8351/554313/23511/8357/652
GO:0000070	mitotic sister chromatid segregation	139	-0.39934	-1.82153	0.0025974	0.0391346	0.0311638	3166	tags=34%, list=16%, signal=29%	81620/5925/151648/84861/81929/283489/10460/6795/990/10459/8555/8556/7517/9918/23397/24137/3550/1843/4926/51203/23310/4085/54908/9055/1062/23636/5347/285753/11130/9787/90417/991/29127/3833/7272/285643/9555/51143/23047/8697/84722/113130/5518/26993/146909/84250
GO:0006323	DNA packaging	196	-0.391724	-1.88687	0.00271739	0.0391346	0.0311638	3108	tags=31%, list=16%, signal=26%	8369/25842/401541/728403/51548/79172/8971/8345/7157/8359/8366/728137/8347/440093/440689/9918/57082/23397/6732/3008/8290/8362/646817/51203/23310/50511/8365/8970/79711/653604/29781/3006/64105/983/50809/3014/64946/8349/11339/2491/8350/55723/9555/1058/83743/3017/8968/113130/79019/85236/201254/26993/8358/8370/8352/8351/554313/8357/4678/8348/8343/7259
GO:0000819	sister chromatid segregation	225	-0.388015	-1.90396	0.00261097	0.0391346	0.0311638	3166	tags=34%, list=16%, signal=29%	81620/5925/1499/151648/401541/84861/81929/79172/283489/10460/83540/6795/990/10459/220134/8555/55055/8556/7517/9918/57082/57122/23397/348995/24137/3550/1843/84072/54821/147841/4926/51203/1780/23310/4085/54908/9055/332/1062/23636/5347/285753/11130/11243/9787/90417/991/64105/29127/3833/7272/64946/2491/4361/285643/9555/51143/151246/1058/23047/2237/8697/8313/84722/113130/79019/5518/22919/23279/26993/5…
GO:0046031	ADP metabolic process	104	-0.383294	-1.67208	0.0025	0.0391346	0.0311638	4334	tags=42%, list=22%, signal=33%	80201/6774/863/5465/405/23225/26330/8480/5236/26289/441531/81929/51548/2584/669/572/55706/10762/7167/11097/2203/2027/57122/3098/348995/2646/5214/129401/387712/204/5213/57103/23636/4967/5027/9688/83440/2821/23279/5315/5903/5208/23511
GO:0065004	protein-DNA complex assembly	229	-0.382661	-1.88146	0.00259067	0.0391346	0.0311638	3150	tags=32%, list=16%, signal=27%	5925/8364/8369/25842/2968/401541/5700/728403/55290/79172/8971/8345/8359/8366/728137/5701/7067/8347/440093/440689/6047/2068/7517/57082/1022/2958/8451/2071/3008/8290/8362/2099/646817/8365/8970/1062/79711/9014/7516/653604/3006/64105/7507/50809/3014/64946/8349/11339/2491/8350/55723/9555/1058/83743/3017/8968/79019/5706/85236/201254/55832/55729/8358/8370/7013/8352/8351/554313/8357/4678/8348/8343/7259/1…
GO:0006333	chromatin assembly or disassembly	178	-0.380601	-1.79744	0.00273224	0.0391346	0.0311638	3108	tags=31%, list=16%, signal=26%	8369/25842/401541/728403/51548/79172/8971/8345/92815/7157/6604/8359/8366/728137/8347/440093/440689/55201/57082/3008/8290/8362/646817/8365/8970/11198/79711/653604/3006/64105/50809/3014/64946/8349/11339/2491/8350/55723/9555/1058/83743/3017/8968/79019/85236/201254/8358/8370/8352/8351/554313/8357/4678/8348/8343/7259
GO:1902036	regulation of hematopoietic stem cell differentiation	101	-0.377963	-1.63709	0.00254453	0.0391346	0.0311638	2705	tags=28%, list=14%, signal=24%	8359/10197/8366/5701/5714/5698/122706/5709/9739/2296/5720/8362/8365/5699/5721/865/653604/8350/8968/5706/2624/8358/8370/8352/8351/554313/8357/5693
GO:0035195	gene silencing by miRNA	134	-0.37664	-1.71	0.00257069	0.0391346	0.0311638	3521	tags=36%, list=18%, signal=29%	5434/23225/389421/8480/5432/5605/8364/81929/29883/29066/56339/79727/8359/55706/8366/10762/126374/11097/9698/5435/79753/57122/348995/103/8362/2099/129401/8365/26523/23636/653604/9688/8350/5440/8968/1981/23279/5903/8358/8370/8352/8351/554313/23511/8357/4686/652
GO:1902806	regulation of cell cycle G1/S phase transition	153	-0.376385	-1.74968	0.00260417	0.0391346	0.0311638	3714	tags=35%, list=19%, signal=29%	301/26058/7029/1026/55367/5925/995/29883/56257/252983/990/7157/10197/1820/79791/1263/84967/5325/57165/91607/55159/8451/1030/5720/1654/8626/2146/3275/79577/5721/8558/1869/835/596/134353/6659/328/25946/983/4193/27085/5777/6790/4221/23026/1981/5371/581/1017/4848/4582/1543/2273
GO:0035194	posttranscriptional gene silencing by RNA	140	-0.372976	-1.70539	0.0025974	0.0391346	0.0311638	3521	tags=35%, list=18%, signal=29%	5434/23225/389421/8480/5432/5605/8364/81929/29883/29066/10978/56339/79727/8359/55706/8366/10762/126374/11097/9698/5435/79753/57122/348995/103/8362/2099/129401/7257/8365/26523/23636/653604/9688/8350/5440/8968/1981/23279/5903/8358/8370/8352/8351/554313/23511/8357/4686/652
GO:0006090	pyruvate metabolic process	134	-0.371456	-1.68646	0.00257069	0.0391346	0.0311638	4334	tags=40%, list=22%, signal=31%	9123/80201/6774/863/5465/405/682/23225/26330/8480/5236/441531/81929/51548/2584/10993/669/55706/10762/7167/11097/2203/2027/5165/57122/3098/348995/3029/2646/5214/129401/92483/387712/2739/5213/5164/55066/10873/57103/23636/4967/5027/9688/83440/2821/5091/63826/23279/5315/5903/8013/5208/23511
GO:0060218	hematopoietic stem cell differentiation	110	-0.371446	-1.63623	0.00249377	0.0391346	0.0311638	2712	tags=28%, list=14%, signal=24%	56339/8359/10197/8366/5701/5714/5698/122706/2068/5709/9739/2296/5720/8362/8365/5699/5721/865/653604/8350/8968/5706/2624/8358/8370/8352/8351/554313/8357/5693
GO:0016441	posttranscriptional gene silencing	141	-0.37003	-1.69433	0.0026178	0.0391346	0.0311638	3521	tags=35%, list=18%, signal=29%	5434/23225/389421/8480/5432/5605/8364/81929/29883/29066/10978/56339/79727/8359/55706/8366/10762/126374/11097/9698/5435/79753/57122/348995/103/8362/2099/129401/7257/8365/26523/23636/653604/9688/8350/5440/8968/1981/23279/5903/8358/8370/8352/8351/554313/23511/8357/4686/652
GO:0046939	nucleotide phosphorylation	119	-0.368527	-1.66023	0.00246305	0.0391346	0.0311638	4334	tags=40%, list=22%, signal=31%	80201/6774/863/347736/5465/405/23225/26330/8480/5236/26289/441531/4832/81929/51548/2584/669/4833/55706/10762/7167/11097/2203/2027/57122/3098/348995/2646/5214/1841/129401/10201/387712/204/5213/57103/23636/4967/5027/9688/83440/2821/23279/5315/5903/5208/23511
GO:0006342	chromatin silencing	110	-0.368149	-1.62171	0.00249377	0.0391346	0.0311638	4612	tags=41%, list=24%, signal=32%	474382/85235/3015/8318/10933/121504/125997/84661/84444/8360/29128/22933/55766/8364/25842/51548/92815/8334/8359/8366/8335/8337/23409/94239/653656/8362/653657/723790/8969/8365/8329/653604/53615/3014/8330/8350/9555/8968/8493/8358/8370/10155/8352/8351/554313/8357
GO:0071103	DNA conformation change	278	-0.367699	-1.84779	0.00289017	0.0391346	0.0311638	3115	tags=29%, list=16%, signal=25%	8364/8369/7978/25842/80119/2968/401541/728403/51548/79172/8971/8345/7157/8359/8366/728137/9837/8347/440093/440689/2068/9918/57082/23397/8451/6732/2071/3008/8290/8362/646817/1654/51203/3149/23310/50511/8365/8970/79711/653604/29781/3006/64105/10856/7507/7156/983/50809/3014/64946/8349/11339/2491/8350/4361/55723/8940/9555/1058/83743/3017/8968/113130/79019/85236/201254/26993/440081/4176/1108/5813/8358…
GO:0000077	DNA damage checkpoint	154	-0.364046	-1.69386	0.00261097	0.0391346	0.0311638	4137	tags=36%, list=21%, signal=28%	4303/26272/29086/9575/84444/26058/27339/7029/1026/55367/9984/995/84126/29883/7919/7157/1820/79791/8555/1263/1432/5325/55159/83695/57646/220064/8451/51720/9656/8626/25988/63967/1407/1869/835/5347/6659/5883/25946/983/3014/4193/55215/4361/25949/6790/5810/80279/5371/581/1017/4848/4582/51149
GO:0007093	mitotic cell cycle checkpoint	160	-0.363705	-1.69751	0.0026455	0.0391346	0.0311638	3397	tags=31%, list=17%, signal=26%	1026/55367/81620/5925/995/84861/29883/7157/10459/1820/79791/55055/1263/5325/7517/55159/220064/1030/3550/9656/1843/377630/8626/4085/8883/63967/1869/835/5347/6659/11130/5883/25946/983/7272/4193/55215/4361/25949/51143/6790/80279/5371/581/1017/4848/4582/51149
GO:0031570	DNA integrity checkpoint	163	-0.363094	-1.6907	0.00273224	0.0391346	0.0311638	4205	tags=37%, list=21%, signal=29%	8682/4303/26272/29086/9575/84444/26058/6419/27339/7029/1026/55367/9984/81620/995/84126/29883/7919/990/7157/1820/79791/8555/1263/1432/5325/55159/83695/57646/220064/8451/51720/9656/8626/25988/8883/63967/1407/1869/835/5347/6659/5883/25946/983/3014/4193/55215/4361/25949/6790/5810/80279/5371/581/1017/4848/4582/51149
GO:0007052	mitotic spindle organization	101	-0.360634	-1.56203	0.00254453	0.0391346	0.0311638	2872	tags=31%, list=15%, signal=26%	27229/8480/10460/6795/10039/8555/8556/3304/24137/4926/23172/56647/9055/332/1062/23636/9371/49856/5347/991/29127/3833/7272/285643/6790/284403/1104/84722/3303/25777
GO:0009185	ribonucleoside diphosphate metabolic process	122	-0.359851	-1.62939	0.00246305	0.0391346	0.0311638	3473	tags=34%, list=18%, signal=28%	26330/8480/5236/26289/441531/81929/51548/2584/669/572/55706/10762/7167/11097/2203/2027/11164/57122/3098/348995/2646/5214/129401/1740/387712/204/5213/57103/23636/131870/4967/5027/4355/9688/83440/2821/23279/5315/5903/5208/23511
GO:0045931	positive regulation of mitotic cell cycle	135	-0.359082	-1.62932	0.0025974	0.0391346	0.0311638	1538	tags=23%, list=8%, signal=21%	5578/4926/51203/4085/80174/5159/8498/8558/23636/8317/134353/328/9787/983/4193/27085/255324/9555/51143/6790/23326/113130/1981/5903/9099/55920/1543/84250/202151/8877
GO:0009135	purine nucleoside diphosphate metabolic process	120	-0.35901	-1.61852	0.00246305	0.0391346	0.0311638	3473	tags=34%, list=18%, signal=28%	26330/8480/5236/26289/441531/81929/51548/2584/669/572/55706/10762/7167/11097/2203/2027/57122/3098/348995/2646/5214/129401/1740/387712/204/5213/57103/23636/131870/4967/5027/4355/9688/83440/2821/23279/5315/5903/5208/23511
GO:0009179	purine ribonucleoside diphosphate metabolic process	120	-0.35901	-1.61852	0.00246305	0.0391346	0.0311638	3473	tags=34%, list=18%, signal=28%	26330/8480/5236/26289/441531/81929/51548/2584/669/572/55706/10762/7167/11097/2203/2027/57122/3098/348995/2646/5214/129401/1740/387712/204/5213/57103/23636/131870/4967/5027/4355/9688/83440/2821/23279/5315/5903/5208/23511
GO:0140014	mitotic nuclear division	249	-0.355332	-1.76424	0.00274725	0.0391346	0.0311638	3453	tags=32%, list=18%, signal=27%	9585/1950/11004/27229/22933/23363/91782/81620/5925/151648/995/84861/81929/9088/283489/10460/6795/990/10459/8555/8556/7517/9918/3304/23397/24137/2059/26013/3550/1843/4926/51203/23172/23310/56647/10419/27338/4085/54908/10201/9055/5159/8498/332/1062/10361/23636/9371/49856/5347/285753/11130/9787/90417/991/27338/5300/29127/3833/7272/27085/286151/255324/285643/9555/51143/6790/1104/23047/8697/84722/3303…
GO:1901988	negative regulation of cell cycle phase transition	218	-0.354524	-1.72897	0.0027248	0.0391346	0.0311638	3397	tags=30%, list=17%, signal=25%	1026/55367/81620/5925/995/5700/84861/29883/7157/10197/10459/1820/79791/1263/5701/5714/5698/122706/5325/57165/7517/91607/5709/55159/220064/1030/3550/1843/5720/8626/2146/3275/4085/8883/63967/5699/79577/5721/1869/835/596/5347/6659/25946/983/7272/4193/55215/4361/25949/9555/51143/6790/4221/80279/23026/5706/5371/581/1017/4848/4582/5693/51149/2273
GO:1901991	negative regulation of mitotic cell cycle phase transition	210	-0.354393	-1.726	0.0026455	0.0391346	0.0311638	3397	tags=30%, list=17%, signal=25%	1026/55367/81620/5925/995/5700/84861/29883/7157/10197/10459/1820/79791/1263/5701/5714/5698/122706/5325/57165/7517/91607/5709/55159/220064/1030/3550/1843/5720/8626/2146/3275/4085/8883/63967/5699/79577/5721/1869/835/596/5347/6659/25946/983/7272/4193/55215/4361/25949/51143/6790/80279/23026/5706/5371/581/1017/4848/4582/5693/51149/2273
GO:0000082	G1/S transition of mitotic cell cycle	240	-0.347191	-1.71573	0.0027027	0.0391346	0.0311638	3397	tags=29%, list=17%, signal=25%	1026/4171/55367/81620/5925/4173/995/29883/56257/2935/6198/4998/4999/990/7157/10197/1820/79791/91/1263/84967/5325/57165/91607/55159/1022/1876/8451/11040/1030/8462/5720/1654/8626/2146/25988/3275/79577/5721/8498/6502/8558/997/1869/835/596/8317/134353/8900/6659/328/25946/983/4193/27085/5777/6790/1104/23026/1981/5371/4176/581/1017/5903/4848/4582/1543/2273/202151
GO:0071824	protein-DNA complex subunit organization	260	-0.34538	-1.72853	0.00277008	0.0391346	0.0311638	3150	tags=30%, list=16%, signal=25%	5925/8364/8369/25842/2968/401541/5700/728403/55290/79172/8971/8345/5757/92815/6604/8359/8366/728137/5701/7067/8347/440093/440689/6047/2068/7517/57082/1022/2958/8451/2071/3008/8290/8362/2099/646817/50511/8365/8970/1062/11198/79711/9014/7516/653604/3006/64105/7507/50809/3014/64946/8349/11339/2491/8350/55723/9555/1058/83743/3017/8968/79019/5706/85236/201254/55832/55729/8358/8370/7013/8352/8351/55431…
GO:0097164	ammonium ion metabolic process	191	-0.342668	-1.64428	0.00265957	0.0391346	0.0311638	3031	tags=24%, list=15%, signal=21%	23659/10558/54979/29958/1141/6531/25953/8605/55349/23446/137964/6584/55737/11145/1725/10809/1201/54947/56910/5321/5920/166929/341/113451/6723/5168/126969/1621/130367/231/27293/58488/8424/10162/3949/10908/5447/63874/1645/501/1646/8644/54677/4929/57153/8877
GO:0090068	positive regulation of cell cycle process	259	-0.34262	-1.71325	0.00275482	0.0391346	0.0311638	3475	tags=30%, list=18%, signal=25%	9585/1950/7029/1026/55367/10755/22933/81620/5925/6755/995/29883/56257/252983/2652/6795/990/7157/6604/7709/1820/1263/84967/5325/81857/2652/7517/83695/4487/8451/1654/4926/51203/4085/84440/80174/10869/5159/79577/8498/8558/10361/1869/835/23636/9371/5566/8317/134353/6659/131870/328/25946/9787/5956/29127/983/4193/27085/255324/9555/51143/6790/2237/113130/1981/5371/581/1017/5903/153090/4848/4582/55920/15…
GO:0007051	spindle organization	156	-0.341061	-1.58639	0.0026178	0.0391346	0.0311638	3588	tags=29%, list=18%, signal=24%	10636/10426/27229/8480/57519/10460/81027/6795/79000/10039/8555/6047/8556/3304/7283/24137/4926/23172/347688/56647/9055/8498/332/1062/23636/9371/49856/5347/90417/991/29127/3833/7272/4292/285643/6790/284403/1104/1453/84722/3303/25777/5518/5903/202151
GO:0007088	regulation of mitotic nuclear division	154	-0.340364	-1.58367	0.00261097	0.0391346	0.0311638	3419	tags=30%, list=17%, signal=25%	1950/22933/23363/81620/5925/995/84861/9088/10460/990/10459/8555/8556/7517/3304/26013/3550/1843/4926/51203/10419/4085/10201/5159/8498/1062/10361/23636/5347/9787/5300/7272/27085/286151/255324/9555/51143/6790/1104/8697/3303/113130/5903/84250/202151/652
GO:0098813	nuclear chromosome segregation	292	-0.338924	-1.71048	0.00287356	0.0391346	0.0311638	3166	tags=29%, list=16%, signal=25%	81620/5925/1499/151648/401541/84861/81929/79172/283489/10460/83540/6795/990/55706/10459/220134/8555/55055/56158/8556/7517/2669/9918/57082/57122/100130958/23397/348995/24137/3550/1843/84072/54821/147841/4926/51203/23172/1780/23310/4085/54908/9055/332/1062/23636/5347/285753/11130/100507650/11243/9787/90417/991/64105/29127/3833/7272/64946/2491/4361/4292/285643/9555/51143/151246/1058/23047/2237/8697/…
GO:0002244	hematopoietic progenitor cell differentiation	185	-0.338519	-1.61854	0.00265252	0.0391346	0.0311638	2712	tags=25%, list=14%, signal=21%	56339/54502/8359/10197/8366/5701/5714/5698/122706/93436/2068/5709/641649/8514/9739/103/8692/2296/5720/8362/8365/5699/5721/23648/865/596/79819/6659/118856/653604/5777/8350/64428/8968/5706/2624/8358/8370/8352/8351/554313/8357/5693/157570/652
GO:0009132	nucleoside diphosphate metabolic process	140	-0.338044	-1.54566	0.0025974	0.0391346	0.0311638	3473	tags=33%, list=18%, signal=27%	26330/8480/5236/26289/441531/4832/81929/51548/2584/669/572/4833/55706/10762/7167/11097/2203/2027/11164/57122/3098/348995/2646/5214/1841/129401/1740/10201/387712/204/5213/57103/23636/131870/4967/5027/4355/9688/83440/2821/23279/5315/5903/5208/23511
GO:0010948	negative regulation of cell cycle process	308	-0.337077	-1.71121	0.00297619	0.0391346	0.0311638	2597	tags=23%, list=13%, signal=20%	10197/10459/1820/79791/1263/5701/5714/5698/122706/5325/57165/7517/91607/5709/56890/55159/220064/1876/1030/3550/1843/5720/84072/8626/2146/3275/4085/23429/8883/10201/63967/5699/79577/5721/1869/835/596/8317/5347/6659/10138/899/25946/79366/23468/983/7272/4193/55215/27085/286151/4361/25949/9555/51143/6790/4221/5810/80279/23026/5706/5371/10432/581/1017/153090/4848/7013/4582/5693/51149/2273/652
GO:0031047	gene silencing by RNA	164	-0.336744	-1.57847	0.00266667	0.0391346	0.0311638	3521	tags=32%, list=18%, signal=27%	5434/23225/389421/8480/5432/5605/8364/81929/29883/29066/10978/56339/79727/8359/55706/8366/10762/126374/11097/9698/5435/79753/57122/348995/103/8362/2099/129401/26986/7257/8365/11022/26523/23636/653604/9688/8350/5440/8968/1981/23279/5903/4848/8358/8370/8352/8351/554313/23511/8357/4686/652
GO:0000075	cell cycle checkpoint	224	-0.336556	-1.6498	0.00263158	0.0391346	0.0311638	4226	tags=35%, list=22%, signal=28%	8318/8682/4303/6664/26272/29086/9575/84444/26058/6419/27339/7029/1026/55367/9984/81620/5925/995/84126/84861/29883/7919/990/7157/10459/1820/79791/8555/55055/1263/1432/5325/7517/55159/83695/57646/220064/8451/1030/51720/3550/9656/1843/377630/84072/8626/25988/4085/54908/8883/63967/1407/1869/835/5347/6659/11130/5883/25946/983/3014/7272/4193/55215/4361/25949/51143/6790/2189/5810/80279/5371/581/1017/484…
GO:0045930	negative regulation of mitotic cell cycle	287	-0.336282	-1.69228	0.00289017	0.0391346	0.0311638	2597	tags=24%, list=13%, signal=21%	10197/10459/1820/79791/8555/55055/1263/5701/5714/5698/122706/5325/8556/57165/7517/91607/5709/55159/2619/220064/1030/2296/3550/9656/5774/1843/377630/5720/8626/2146/3275/4085/8883/10201/63967/5699/79577/5721/1869/835/596/5347/6659/11130/5883/25946/87178/983/7272/4193/55215/27085/4361/25949/51143/6790/80279/23026/9368/5706/5371/581/1017/4848/4582/5693/51149/2273/652
GO:0051783	regulation of nuclear division	178	-0.330211	-1.55947	0.00273224	0.0391346	0.0311638	3419	tags=29%, list=17%, signal=24%	1950/22933/23363/81620/5925/995/84861/9088/10460/990/10459/8555/8556/7517/4487/3304/26013/3550/1843/84072/4926/51203/10419/4085/2827/10201/5159/8498/1062/10361/23636/5347/9787/991/5300/7272/27085/286151/255324/9555/51143/6790/5810/1104/8697/3303/113130/5903/84250/202151/652
GO:1901990	regulation of mitotic cell cycle phase transition	391	-0.327792	-1.71433	0.00318471	0.0391346	0.0311638	2607	tags=24%, list=13%, signal=21%	7157/6604/10197/10459/1820/79791/8555/1263/5701/5714/5698/122706/84967/7324/2068/5325/8556/57165/7517/91607/5709/55159/10121/22995/7283/10383/220064/8451/1030/2071/3550/1843/5720/1654/8626/2146/3275/4085/8883/63967/80174/5699/8636/79577/5721/1062/8558/10361/1869/835/5566/596/8317/5347/134353/6659/328/25946/9787/991/85417/983/7272/4193/55215/27085/5777/4361/25949/51143/6790/80279/1453/23026/8697/1…
GO:0044843	cell cycle G1/S phase transition	254	-0.327576	-1.63313	0.00274725	0.0391346	0.0311638	3397	tags=29%, list=17%, signal=24%	1026/4171/55367/81620/5925/4173/995/29883/56257/252983/2935/6198/4998/4999/990/7157/10197/1820/79791/91/1263/84967/5325/57165/91607/55159/1022/1876/8451/11040/1030/8462/5720/1654/8626/2146/25988/3275/79577/5721/8498/6502/8558/997/1869/835/596/8317/134353/8900/6659/328/25946/983/4193/27085/5777/6790/4221/1104/23026/1981/5371/4176/581/1017/5903/4848/4582/1543/2273/202151
GO:0031398	positive regulation of protein ubiquitination	179	-0.323593	-1.53209	0.00271003	0.0391346	0.0311638	2559	tags=24%, list=13%, signal=21%	2185/8555/5701/5714/5698/122706/51438/7324/57162/5709/83932/754/23640/5720/139285/54602/27338/4085/5699/378884/56254/56160/5721/408/6502/7466/5347/857/991/27338/5300/983/553115/55215/64689/80279/8697/5706/79139/201254/83593/5693/8877
GO:0007059	chromosome segregation	341	-0.321935	-1.65691	0.00310559	0.0391346	0.0311638	3166	tags=28%, list=16%, signal=24%	81620/5925/1499/151648/401541/84861/81929/79172/283489/10460/83540/6795/990/55706/10459/220134/8555/55055/9698/56158/2068/8556/7517/2669/9918/57082/57122/100130958/23397/348995/6732/24137/9391/3550/1843/84072/1654/54821/79677/147841/4926/51203/23172/1780/23310/4085/54908/9055/332/1062/23636/5347/285753/11130/100507650/11243/9787/90417/991/64105/29127/3833/7272/64946/11339/2491/4361/4292/8940/2856…
GO:0045787	positive regulation of cell cycle	356	-0.320193	-1.65081	0.00315457	0.0391346	0.0311638	3419	tags=28%, list=17%, signal=24%	1950/7029/1026/55367/10755/22933/9984/81620/5925/6755/2342/995/29883/56257/4282/252983/2652/6198/7919/6795/10370/990/7157/6604/7709/1820/1263/1845/84967/5325/81857/10018/2652/7517/6737/83695/4487/8451/1654/5578/4926/51203/4085/84440/80174/10869/5159/79577/896/8498/7101/8558/10361/1869/835/7051/23636/9371/5566/8317/134353/6659/131870/4040/328/25946/9787/79366/5956/29127/983/4193/27085/255324/9555/…
GO:0010389	regulation of G2/M transition of mitotic cell cycle	191	-0.316885	-1.52056	0.00265957	0.0391346	0.0311638	2592	tags=22%, list=13%, signal=19%	10197/5701/5714/5698/122706/5709/10121/22995/7283/10383/220064/5720/8883/63967/80174/5699/8636/5721/5566/8317/5347/85417/983/55215/4361/25949/6790/80279/1453/5706/121441/5518/22919/1017/5569/55920/5693/1069/51149/2273/3306
GO:0016458	gene silencing	253	-0.313133	-1.56488	0.0027027	0.0391346	0.0311638	3521	tags=30%, list=18%, signal=25%	5434/23225/389421/29128/8480/22933/55766/5432/5605/8364/25842/81929/51548/29883/29066/10978/56339/92815/8334/79727/8359/55706/8366/10762/126374/11097/9698/8335/5435/8337/23409/94239/79753/57122/653656/348995/103/8362/2099/653657/723790/129401/26986/3784/7257/8969/8365/11022/26523/23636/8329/653604/53615/3014/8330/9688/8350/9555/5440/8968/1981/8493/23279/1017/5903/4848/8358/8370/10155/8352/8351/55…
GO:0048285	organelle fission	429	-0.31071	-1.64397	0.00323625	0.0391346	0.0311638	3453	tags=27%, list=18%, signal=23%	9585/1950/11004/27229/400629/80179/22933/23363/79594/91782/81620/5925/151648/995/84861/81929/9088/283489/10460/6795/990/55706/10459/8555/29988/56158/1785/8556/7517/55737/9918/113115/4487/3304/100130958/23397/51024/24137/11040/2059/26013/3550/1843/84072/56181/4926/51203/23172/347688/23310/56647/10419/27338/9650/4085/2827/54908/50511/10201/1352/9055/5159/11022/8498/332/1062/5824/10361/23636/9371/49…
GO:1902749	regulation of cell cycle G2/M phase transition	201	-0.309342	-1.49836	0.00266667	0.0391346	0.0311638	2597	tags=22%, list=13%, signal=19%	6604/10197/5701/5714/5698/122706/5709/10121/22995/7283/10383/220064/5720/8883/63967/80174/5699/8636/5721/5566/8317/5347/85417/983/55215/4361/25949/9555/6790/80279/1453/5706/121441/5518/22919/1017/5569/55920/5693/1069/51149/2273/3306
GO:1901987	regulation of cell cycle phase transition	415	-0.309337	-1.62733	0.00322581	0.0391346	0.0311638	2607	tags=23%, list=13%, signal=21%	7157/6604/10197/10459/1820/79791/8555/1263/5701/5714/5698/122706/84967/7324/2068/5325/8556/57165/7517/91607/5709/55159/10121/22995/7283/10383/220064/8451/1030/2071/3550/1843/5720/1654/8626/2146/3275/4085/8883/63967/80174/5699/8636/79577/5721/1062/8558/10361/1869/835/5566/596/8317/5347/134353/6659/328/25946/9787/991/85417/983/7272/4193/55215/27085/5777/4361/25949/9555/51143/6790/4221/80279/1453/23…
GO:0000280	nuclear division	387	-0.308013	-1.60542	0.00323625	0.0391346	0.0311638	3453	tags=27%, list=18%, signal=23%	9585/1950/11004/27229/400629/22933/23363/91782/81620/5925/151648/995/84861/81929/9088/283489/10460/6795/990/55706/10459/8555/29988/56158/8556/7517/9918/4487/3304/100130958/23397/24137/11040/2059/26013/3550/1843/84072/4926/51203/23172/347688/23310/56647/10419/27338/4085/2827/54908/50511/10201/9055/5159/11022/8498/332/1062/10361/23636/9371/49856/5347/25858/8900/285753/11130/100507650/7516/9787/9041…
GO:0031396	regulation of protein ubiquitination	261	-0.306877	-1.54033	0.0027248	0.0391346	0.0311638	2559	tags=23%, list=13%, signal=21%	10459/2185/8555/5701/5714/5698/122706/51438/7324/57162/5709/9320/83932/754/23640/55611/3304/2534/5720/139285/54602/27338/4085/11338/5699/378884/56254/56160/5721/3984/408/1407/6502/7466/55527/5347/6659/1020/857/991/27338/5300/983/553115/55215/6449/286151/64689/80279/8697/3303/3077/64359/5706/5371/79139/201254/1017/83593/5693/8877
GO:0006839	mitochondrial transport	298	-0.300835	-1.52222	0.00289855	0.0391346	0.0311638	3246	tags=26%, list=17%, signal=22%	57602/79594/399512/55186/55733/10478/29928/509/5250/93974/7263/572/7157/8402/123096/255027/7709/5714/164153/10650/10018/89978/55737/203427/23409/79753/10452/2648/51024/26517/79680/84327/7855/10953/51312/1468/84134/9776/10440/8626/283130/9673/3782/7351/60386/10166/84128/11338/51729/56910/10948/92609/498/9026/54978/54977/282991/1869/596/345778/87178/284439/6576/79085/665/55750/100463289/51629/3303/…
GO:0006302	double-strand break repair	210	-0.300429	-1.46318	0.0026455	0.0391346	0.0311638	4048	tags=27%, list=21%, signal=22%	10933/1663/29086/121504/113510/158880/5893/6419/9025/8360/27339/51588/55775/55010/151987/8364/51548/55086/8359/8366/10459/10039/548593/322/55317/7517/55159/9320/55611/220064/51720/9656/8290/8362/79677/7515/8365/8317/131870/23514/7516/3014/84057/4796/4361/4292/80311/2237/113130/7336/5371/78996/8370/554313/157570/51149/84250
GO:0051186	cofactor metabolic process	413	-0.299962	-1.57837	0.00322581	0.0391346	0.0311638	3336	tags=25%, list=17%, signal=21%	8480/27304/644/5236/23475/55163/23205/4144/441531/81929/51548/55191/93974/4597/53354/2584/4337/669/23305/47/55706/10762/7167/10654/4524/9374/26027/11097/55229/10965/2203/2027/10249/5165/79877/137964/8514/55902/57122/3098/348995/116285/9391/2356/27102/79934/2646/5214/641372/51268/129401/38/113235/64087/84274/1352/387712/5213/5226/2639/5164/54977/23171/55066/57103/23636/55350/3145/4967/5027/231/133…
GO:0015931	nucleobase-containing compound transport	230	-0.299523	-1.47387	0.00262467	0.0391346	0.0311638	4031	tags=30%, list=21%, signal=24%	6430/7248/5433/284427/56943/23299/255022/7355/85019/55781/23225/8480/9984/6209/55186/10250/10478/81929/220988/55998/51092/6426/7919/199746/7263/3177/23381/55706/10762/22794/11097/8570/55315/57122/54830/4641/348995/55308/23180/79228/129401/60386/55916/65109/11338/10482/5976/56648/8498/23636/65083/5027/10212/87178/284439/79085/9688/11163/23279/26993/130132/5903/84271/222962/23511/4686/10211/11163/9…
GO:0044839	cell cycle G2/M phase transition	253	-0.289969	-1.44911	0.0027027	0.0391346	0.0311638	2597	tags=21%, list=13%, signal=19%	6604/10197/1263/5701/5714/5698/122706/4218/1785/808/5709/1022/10121/22995/7283/10383/220064/1030/5720/8883/63967/80174/5699/8636/5721/6502/5566/8317/5347/85417/983/55215/4361/25949/9555/6790/80279/1453/5706/8493/121441/5518/22919/26993/1017/79831/5569/55920/5693/51400/1069/51149/2273/3306
GO:1903320	regulation of protein modification by small protein conjugation or removal	287	-0.28968	-1.45777	0.00289017	0.0391346	0.0311638	2559	tags=22%, list=13%, signal=19%	10459/2185/8555/5701/5714/5698/122706/51438/7324/57162/5709/6737/9320/83932/754/23640/55611/3304/2534/5720/139285/54602/27338/4085/11338/5699/378884/56254/56160/10363/5721/3984/408/1407/6502/7466/55527/5347/6659/1020/857/991/27338/5300/983/553115/55215/6449/286151/64689/80279/8697/3303/3077/64359/5706/5371/79139/201254/1017/83593/5693/8877
GO:0051321	meiotic cell cycle	237	-0.283807	-1.39987	0.00268817	0.0391346	0.0311638	2152	tags=18%, list=11%, signal=17%	7517/9918/4487/7283/100130958/23397/220064/11040/1843/84072/4926/347688/23310/2827/50511/11022/10361/5347/25858/8900/100507650/7516/991/85417/2175/7156/983/3014/7272/84057/286151/4361/4292/6790/5810/151246/25777/5518/201254/1017/7013/54888/3306
GO:0000086	G2/M transition of mitotic cell cycle	244	-0.282959	-1.40367	0.00271003	0.0391346	0.0311638	2592	tags=21%, list=13%, signal=18%	10197/1263/5701/5714/5698/122706/4218/1785/808/5709/1022/10121/22995/7283/10383/220064/1030/5720/8883/63967/80174/5699/8636/5721/6502/5566/8317/5347/85417/983/55215/4361/25949/6790/80279/1453/5706/8493/121441/5518/22919/1017/79831/5569/55920/5693/51400/1069/51149/2273/3306
GO:0046034	ATP metabolic process	263	-0.280324	-1.4033	0.00282486	0.0391346	0.0311638	3473	tags=26%, list=18%, signal=21%	4621/4723/26330/4728/3312/8480/9512/5236/6392/100532726/26289/441531/81929/51548/509/93974/440567/2584/669/572/55706/10762/7167/11097/79736/29796/2203/2027/374291/1351/11164/57122/3304/3098/348995/1349/2646/4731/5214/129401/1352/498/387712/5213/4714/6901/57103/23636/4967/5027/7388/983/79085/9688/83440/2821/27089/7114/3303/23279/5315/5903/10105/5208/23511/481/4695
GO:0006732	coenzyme metabolic process	351	-0.276604	-1.42877	0.00316456	0.0391346	0.0311638	3336	tags=25%, list=17%, signal=21%	8480/27304/5236/23475/55163/23205/4144/441531/81929/51548/55191/4597/53354/2584/4337/669/23305/47/55706/10762/7167/10654/4524/9374/26027/11097/55229/10965/2203/2027/10249/5165/79877/137964/8514/55902/57122/3098/348995/116285/2356/79934/2646/5214/641372/51268/129401/38/113235/64087/84274/387712/5213/5226/2639/5164/23171/55066/57103/23636/55350/4967/5027/133686/80347/6576/6697/9688/57678/5092/83440…
GO:0051170	nuclear import	292	-0.272804	-1.37678	0.00287356	0.0391346	0.0311638	3508	tags=24%, list=18%, signal=20%	23625/1894/1950/1026/4504/406/8480/604/9516/1499/50628/868/2533/152138/7205/2149/10736/10762/51517/6634/7067/1432/9679/3836/754/57122/2147/54830/6628/9817/8692/2646/55705/129401/3728/51184/8321/8498/2621/5598/23636/79833/79711/3843/983/29969/9688/25805/4796/7114/8313/10553/9368/5371/5903/153090/10155/1601/5569/3842/23511/8644/4792/1605/9908/202151/8324/8877/652
GO:0017038	protein import	323	-0.266035	-1.36527	0.0030303	0.0391346	0.0311638	3508	tags=26%, list=18%, signal=22%	84268/10523/8504/3320/55374/51684/23625/1894/3329/1950/1026/3312/4504/406/8480/604/9516/1499/868/2533/152138/29928/7205/2149/10736/10762/51517/7067/1432/348/9679/51762/3836/10452/754/57122/2147/54830/9817/5190/8692/26517/2646/84134/55705/10440/129401/3728/51184/8321/92609/8498/2621/5824/5598/23636/5830/79711/3843/983/29969/9688/25805/55750/4796/7114/8313/9368/5371/5903/153090/10155/1601/5569/3842…
GO:0034504	protein localization to nucleus	368	-0.264412	-1.37776	0.00311526	0.0391346	0.0311638	2071	tags=16%, list=11%, signal=14%	4487/754/57122/2147/54830/6495/9817/8692/2534/2646/55705/129401/3728/51184/8321/8498/2621/5598/129685/23636/5347/10576/79711/3843/5300/7507/983/4193/585/29969/9688/25805/4796/10049/10347/80279/7114/8313/9368/5371/25777/5903/83593/153090/10155/1601/5569/3842/23511/8644/4792/1605/9908/202151/8324/8877/652
GO:0006091	generation of precursor metabolites and energy	446	-0.25363	-1.34792	0.00323625	0.0391346	0.0311638	4247	tags=28%, list=22%, signal=22%	80201/8560/6774/3146/637/863/2110/5465/112464/405/790955/23178/170712/4190/23410/9238/83931/50/2936/112609/23225/4723/26330/79675/4728/4504/8480/9512/5236/8802/6392/100532726/2108/5018/441531/81929/51548/509/29958/93974/440567/2584/669/55706/10762/7167/84883/11097/79736/9942/552/29796/2203/2027/374291/1351/113115/57122/5509/2696/3098/7358/348995/90639/116285/1349/2646/4731/5214/129401/56181/51/47…
GO:0006913	nucleocytoplasmic transport	463	-0.250979	-1.3348	0.00331126	0.0393137	0.0313064	3528	tags=23%, list=18%, signal=20%	55781/51684/23625/10636/1894/23225/1950/1026/4504/406/8480/604/9516/9984/6209/1499/50628/10250/868/2533/152138/81929/7205/55998/2149/129138/6426/7919/199746/23381/10736/7157/55706/10762/51517/6634/7067/1432/22794/11097/9679/54535/3836/754/57122/2147/54830/6628/9817/348995/8692/55437/2646/55705/79228/129401/3728/51184/65109/11338/10482/8321/5976/8498/2621/5598/23636/5566/79833/5784/6659/1020/79711…
GO:0051962	positive regulation of nervous system development	469	0.261338	1.31732	0.002849	0.0391346	0.0311638	3367	tags=23%, list=17%, signal=19%	26011/5365/5649/23191/4124/3082/23284/6091/3975/6692/5063/9699/23405/23376/9231/9373/2290/7058/91752/11141/257194/10371/2737/158038/55607/5080/55754/23064/6014/84189/1809/139065/54700/2119/23499/2332/9693/9037/2475/55364/22849/1270/9353/9043/5270/5071/4988/4976/25836/4036/23654/2316/9820/577/7424/22902/8766/375790/1454/57698/65981/2011/3280/27286/8507/729230/4916/1523/339479/6857/4762/5754/706/23…
GO:0198738	cell-cell signaling by wnt	473	0.2628	1.32624	0.00282885	0.0391346	0.0311638	3619	tags=25%, list=18%, signal=21%	8796/331/219771/100133941/123169/10979/23198/27122/55612/23043/9241/6597/27327/64750/5800/6382/7403/79718/23112/1175/9736/2239/2932/9646/1452/192670/51699/23002/51366/2737/1000/23240/5532/2887/27161/90410/23499/4671/55366/4919/388630/23168/4139/4088/8932/115908/5071/23399/4988/5719/5684/154810/1456/7088/51701/4035/2625/3065/998/283149/7479/1454/2309/65981/2300/2011/54331/2255/5686/27303/9861/5331…
GO:0016055	Wnt signaling pathway	471	0.262963	1.32777	0.0028169	0.0391346	0.0311638	3619	tags=25%, list=18%, signal=21%	8796/331/219771/100133941/123169/10979/23198/27122/55612/23043/9241/6597/27327/64750/5800/6382/7403/79718/23112/1175/9736/2239/2932/9646/1452/192670/51699/23002/51366/2737/1000/23240/5532/2887/27161/90410/23499/4671/55366/4919/388630/23168/4139/4088/8932/115908/5071/23399/5719/5684/154810/1456/7088/51701/4035/2625/3065/998/283149/7479/1454/2309/65981/2300/2011/54331/2255/5686/27303/9861/5331/5768…
GO:0007507	heart development	498	0.263819	1.34122	0.00137741	0.0391346	0.0311638	3220	tags=24%, list=16%, signal=20%	7273/4015/2200/26011/3037/57534/10203/6091/129446/5607/9241/80206/7403/54880/51196/2787/79659/65250/10087/9472/2022/8289/1848/4763/2274/10252/1767/5019/2737/1289/1906/5467/5532/23118/8195/10427/287/129880/161742/2033/90410/137868/7040/2702/5318/164781/2475/9645/9321/4088/130916/8932/3720/196528/10409/3725/83852/9718/23054/25836/4036/57142/9350/23462/3479/3764/32/2625/221322/998/9821/2300/11214/48…
GO:0043087	regulation of GTPase activity	457	0.264199	1.32889	0.00285307	0.0391346	0.0311638	4289	tags=29%, list=22%, signal=23%	132864/163486/9732/5365/134957/4649/25780/5922/55785/23216/5921/7813/139818/55296/1122/3655/2932/11138/4763/26037/23094/858/9270/5592/10252/57522/394/57584/23232/54848/9910/8853/343578/26575/6364/9411/29/8195/51256/9693/89839/2475/89839/8601/1124/23527/9353/23158/55633/3725/7984/121512/23654/57706/93627/577/81846/4983/57568/375790/54885/613/5747/23365/51429/161514/4916/253959/5910/7409/51520/5420…
GO:0050906	detection of stimulus involved in sensory perception	465	0.269751	1.35895	0.00142857	0.0391346	0.0311638	6484	tags=42%, list=33%, signal=29%	3673/4923/56925/1470/55107/219981/390445/219431/93589/219464/254783/120586/219982/8195/5475/390067/391190/26707/1472/127385/26740/119694/5270/401992/401427/8383/401665/10798/81392/284383/390538/143502/5470/80835/81797/79345/219473/338557/119774/390195/81168/219965/79473/4991/1469/128360/390648/440153/390436/391191/26492/391194/283189/255725/26219/390064/283694/390093/144124/390167/7442/26245/2836…
GO:0051272	positive regulation of cellular component movement	450	0.271122	1.36104	0.00143266	0.0391346	0.0311638	3145	tags=22%, list=16%, signal=19%	3673/6374/57214/3717/3576/9732/375611/3678/2113/54566/5649/3037/3082/57111/29126/23224/2919/64750/2241/5063/9373/3685/3655/4233/7941/5295/5420/9270/9475/3570/10371/1906/5335/9750/6364/10631/9693/7040/9037/2475/4088/2549/9043/7130/7803/538/3725/25836/154810/2316/2246/4323/57142/3479/80005/7424/2625/22902/8766/4072/57698/10396/7494/4283/2255/83483/5747/23473/3552/27286/729230/4916/158747/3553/57608…
GO:0040017	positive regulation of locomotion	469	0.276959	1.39606	0.0014245	0.0391346	0.0311638	3236	tags=23%, list=17%, signal=20%	3673/6374/57214/3717/3576/9732/375611/3678/2113/54566/5649/3037/3082/57111/29126/23224/2919/64750/2241/5063/9373/3685/3655/4233/7941/5295/5420/858/9270/9475/3570/10371/1906/5335/9750/6364/10631/9693/7040/9037/25978/2475/4088/2549/9353/9043/7130/7803/538/3725/25836/154810/2316/2246/4323/57142/3479/80005/7424/2625/22902/8766/4072/57698/10396/7494/4283/2255/83483/5747/23473/3552/27286/729230/4916/95…
GO:2000147	positive regulation of cell motility	439	0.278418	1.39254	0.00142857	0.0391346	0.0311638	3145	tags=23%, list=16%, signal=19%	3673/6374/57214/3717/3576/9732/375611/3678/2113/54566/5649/3037/3082/57111/29126/23224/2919/64750/2241/5063/9373/3685/3655/4233/7941/5295/5420/9270/9475/3570/10371/1906/5335/9750/6364/10631/9693/7040/9037/2475/4088/2549/9043/7130/7803/538/3725/25836/154810/2316/2246/4323/57142/3479/80005/7424/2625/22902/8766/4072/57698/10396/7494/4283/2255/83483/5747/23473/3552/27286/729230/4916/158747/3553/57608…
GO:0030335	positive regulation of cell migration	421	0.279175	1.38877	0.00144718	0.0391346	0.0311638	3236	tags=23%, list=17%, signal=20%	3673/6374/57214/3717/3576/9732/3678/2113/54566/5649/3037/3082/57111/29126/23224/2919/64750/2241/5063/9373/3685/3655/4233/7941/5295/5420/9270/9475/3570/10371/1906/5335/9750/6364/10631/9693/7040/9037/2475/4088/2549/9043/7130/7803/538/3725/25836/154810/2316/2246/4323/57142/3479/80005/7424/2625/22902/8766/57698/10396/7494/4283/2255/83483/5747/23473/3552/27286/729230/4916/158747/3553/57608/2152/7474/6…
GO:0051047	positive regulation of secretion	383	0.285293	1.40873	0.00145985	0.0391346	0.0311638	3957	tags=26%, list=20%, signal=21%	9173/7273/4923/3717/134957/55107/55612/5874/29126/3624/10802/54843/6382/7043/9373/55763/3783/7110/8027/5019/9447/1906/5467/5532/727/10631/3745/7292/143425/7040/341359/283420/8736/5029/11267/27159/170506/8862/84062/3479/7424/2625/6696/5106/23705/7494/3586/4879/5781/11146/640/3552/8723/9525/3553/4089/2645/6857/5868/10874/7474/8912/8767/1361/9474/7442/26253/3814/3916/23025/55801/9607/654/25924/6717/…
GO:0043588	skin development	406	0.285571	1.41849	0.00143472	0.0391346	0.0311638	5021	tags=32%, list=26%, signal=24%	3673/8796/1824/1825/2707/59344/55612/3880/3624/4644/10468/29841/3866/2069/3691/3655/4233/5493/55870/5266/4763/9475/1830/2317/1289/5080/6707/55366/5318/79152/7021/353137/3889/337975/538/388698/353288/448835/6093/730755/3065/998/387267/3911/144501/338785/2255/1513/25932/135228/340654/1001/4089/149018/54206/7474/5275/100131902/337971/374454/3875/182/121549/121391/84283/22943/643803/199834/7421/33796…
GO:0018212	peptidyl-tyrosine modification	373	0.287171	1.41402	0.00148588	0.0391346	0.0311638	4141	tags=28%, list=21%, signal=22%	11009/7273/3717/3678/374/22876/5649/100133941/7750/3082/25998/2250/5607/11064/2241/2069/960/8798/4233/55294/3570/10006/10464/2690/4919/3716/7040/2475/1270/3606/4750/26127/59067/7465/2246/149233/3479/7424/55024/10461/613/2255/5747/640/3280/10152/5062/4916/1523/1438/54206/6352/284656/1272/8767/7301/150/26228/4486/3643/2050/23394/8823/11314/683/1464/9542/3356/7060/7016/57826/8995/64092/1195/8445/983…
GO:0018108	peptidyl-tyrosine phosphorylation	370	0.29047	1.43038	0.00147929	0.0391346	0.0311638	4141	tags=28%, list=21%, signal=23%	11009/7273/3717/3678/374/22876/5649/100133941/7750/3082/25998/2250/5607/11064/2241/2069/960/8798/4233/55294/3570/10006/10464/2690/4919/3716/7040/2475/1270/3606/4750/26127/59067/7465/2246/149233/3479/7424/55024/10461/613/2255/5747/640/3280/10152/5062/4916/1523/1438/54206/6352/284656/1272/8767/7301/150/26228/4486/3643/2050/23394/8823/11314/683/1464/9542/3356/7060/7016/57826/8995/64092/1195/8445/983…
GO:0016236	macroautophagy	281	0.291667	1.40071	0.00151515	0.0391346	0.0311638	4249	tags=32%, list=22%, signal=25%	90423/8408/57231/8649/9373/55763/4864/5289/8027/11337/23232/10325/64121/57724/51100/79443/51715/9868/90410/201475/23256/2773/25978/2475/5305/3064/528/51606/139341/5071/10133/11267/8100/9554/137492/54832/58528/9821/7957/9637/29979/9525/7405/5868/51028/64422/5565/23411/8767/200576/9559/80700/7416/22863/92421/55102/5599/9474/5768/10533/115201/22878/5290/128866/140775/55062/56270/10542/27243/7251/644…
GO:0031346	positive regulation of cell projection organization	333	0.296957	1.4566	0.00146843	0.0391346	0.0311638	4149	tags=28%, list=21%, signal=22%	3673/3934/5365/89795/5649/23191/3082/6091/55704/139818/7043/5063/9699/9231/9373/54874/91752/26499/11141/257194/55607/55754/9750/23064/6014/1809/54700/23499/2332/9693/9037/2475/3064/22849/1270/9353/5071/538/4976/10787/23654/23433/9820/998/22902/8766/375790/57698/5898/65981/2011/10801/8507/4916/1523/6857/5754/23566/7474/57554/1272/396/6474/80823/23394/2909/7074/23025/51265/5048/324/27063/5789/1855/…
GO:0010721	negative regulation of cell development	282	0.297682	1.42942	0.00152672	0.0391346	0.0311638	2969	tags=22%, list=15%, signal=19%	23105/2200/22876/6653/57534/9241/5800/23405/2290/84376/2932/7025/53335/4763/9270/10371/2737/5080/6014/1809/10631/23111/5087/9693/56478/7040/9037/10718/152330/1270/9353/23258/440275/57142/3479/4035/9448/6696/4882/22902/2309/5747/3280/4916/4089/706/5978/7474/9921/396/26228/4211/9414/182/5108/51208/7442/3956/2258/55755/51265/7015/5048
GO:0071496	cellular response to external stimulus	285	0.299123	1.43954	0.00151745	0.0391346	0.0311638	3824	tags=28%, list=20%, signal=23%	3673/440/3371/1824/3934/355/8408/8061/875/4217/7378/3655/22927/2022/5289/11337/10325/875/64121/51100/10631/3745/3428/54468/7040/27244/2475/55364/9451/1965/4214/10746/92196/96459/3725/2729/7071/440275/51022/58528/490/7494/51284/4879/6548/5781/5366/3553/51520/23411/80315/93649/2308/4790/22863/29103/8797/5599/9474/23394/6506/10533/2909/7421/9607/8915/654/27063/7482/3625/9780/7486/83667/8738/9971/166…
GO:0043062	extracellular structure organization	331	0.299863	1.46948	0.00147275	0.0391346	0.0311638	2159	tags=17%, list=11%, signal=15%	3673/4015/8038/3371/2200/4312/3678/4322/3038/2113/3037/10549/55612/5033/6692/960/3909/3691/3685/3655/824/7092/2022/3915/4763/4016/80070/5268/1289/1520/10631/4317/1288/7148/5654/7040/961/4088/1303/4314/538/4325/9644/4323/79875/4035/6696/375790/3911/4060/1513/5747/4791/8728/1758
GO:0030198	extracellular matrix organization	330	0.300426	1.47089	0.00147059	0.0391346	0.0311638	2159	tags=17%, list=11%, signal=15%	3673/4015/8038/3371/2200/4312/3678/4322/3038/2113/3037/10549/55612/5033/6692/960/3909/3691/3685/3655/824/7092/2022/3915/4763/4016/80070/5268/1289/1520/10631/4317/1288/7148/5654/7040/961/4088/1303/4314/538/4325/9644/4323/79875/4035/6696/375790/3911/4060/1513/5747/4791/8728/1758
GO:0002237	response to molecule of bacterial origin	328	0.306365	1.501	0.00145985	0.0391346	0.0311638	2715	tags=20%, list=14%, signal=17%	11009/6374/3604/3717/3934/3576/355/5737/5142/100133941/11213/2706/2919/7128/2241/9373/1373/9646/4016/10892/1906/5467/6364/29/10891/7292/7040/3606/10333/7079/3725/4988/8106/57539/149233/3764/3656/4257/10014/5106/7494/4283/3586/613/4879/2255/4791/3553/706/7474/6352/10225/8767/26228/3620/3929/4790/1604/639/8718/10288/8797/5599/10318/4258
GO:0032496	response to lipopolysaccharide	312	0.306418	1.4854	0.0015083	0.0391346	0.0311638	2715	tags=20%, list=14%, signal=17%	11009/6374/3604/3717/3934/3576/355/5737/5142/11213/2706/2919/7128/2241/9373/1373/9646/4016/1906/5467/6364/29/10891/7292/7040/3606/7079/3725/4988/8106/57539/149233/3764/3656/4257/10014/5106/7494/4283/3586/613/4879/2255/4791/3553/706/7474/6352/10225/8767/26228/3620/3929/4790/1604/639/8718/10288/8797/5599/10318/4258
GO:0043406	positive regulation of MAP kinase activity	259	0.306503	1.45611	0.00156495	0.0391346	0.0311638	3549	tags=29%, list=18%, signal=24%	3717/8491/100133941/1847/3082/6091/7164/5607/23043/4217/8649/51196/7043/5063/57551/1848/50488/5291/4216/152110/1906/2690/5335/9175/257397/23118/727/2785/7040/4214/10746/10333/9043/7984/9064/2246/3479/3656/9500/9448/11214/2255/5781/51776/8654/4916/3553/23566/7474/8767/150/4486/3643/11183/22943/10595/5148/7074/50507/1464/8550/84451/2357/9607/3356/2771/6997/8600/7161/79444/9261/5606/4293/5906
GO:0051648	vesicle localization	263	0.307645	1.46693	0.00154321	0.0391346	0.0311638	3957	tags=27%, list=20%, signal=22%	9871/374/23191/5874/10802/4644/79083/4645/9699/9373/9919/9632/54874/80208/8546/11127/9581/1000/8676/79443/94122/8195/10427/129880/5217/23256/2332/143425/341359/3064/9829/5071/7109/9554/57706/84062/10053/4983/22920/8766/114781/1001/8943/6857/29058/10540/5868/966/63971/4640/80331/27253/23025/148281/5048/25924/1778/55062/10959/23513/27095/10484/5906/8976/79953/127833/3799/55686/8452/94121/9751/55638
GO:0048588	developmental cell growth	188	0.328454	1.49857	0.00322061	0.0391346	0.0311638	2969	tags=24%, list=15%, signal=21%	23105/5365/23191/8408/8239/6586/9699/9373/5362/80208/9472/53335/10371/51320/1906/5532/10631/23111/23499/9037/2475/55364/9353/5071/440275/2661/57142/3479/6696/22902/8766/57698/4879/4916/6857/23566/7474/8936/23394/5459/7074/2258/23025/51265/2016/5048
GO:0009612	response to mechanical stimulus	208	0.333093	1.53731	0.00159744	0.0391346	0.0311638	3312	tags=25%, list=17%, signal=21%	7273/3673/440/3371/8796/375611/355/2113/54532/8061/22927/5493/4212/2022/1906/8195/84189/10631/7040/3064/8932/4214/10746/5270/23258/3725/160518/2729/2115/4323/51284/4879/6548/5781/55342/3553/4762/4790/8200/8797/5599/8915/3356/654/140947/9033/27063/63982/3625/3249/9780
GO:0007163	establishment or maintenance of cell polarity	180	0.358632	1.62938	0.00156986	0.0391346	0.0311638	4284	tags=35%, list=22%, signal=28%	4649/55612/23224/9231/4627/23094/22841/9475/10252/889/9578/5080/9750/79109/10090/9793/4139/3064/23286/154810/6093/7465/2625/4983/998/22902/55691/57698/2011/10806/2255/25932/5747/6548/3280/5754/1739/7474/667/9053/51057/2909/2258/55755/56288/5048/10096/55083/23513/84612/4140/10653/4752/358/4342/286/10890/7010/6794/1236/4131/51248/10494
GO:0031032	actomyosin structure organization	172	0.38093	1.73085	0.00154799	0.0391346	0.0311638	5154	tags=43%, list=26%, signal=32%	7273/54566/3880/2037/8476/80206/7043/4233/4627/5295/9270/9475/845/1906/55607/9578/51466/8195/5217/7840/2475/4088/8736/11155/2035/29765/7791/54822/7984/6093/998/11214/10324/6548/84978/51804/122786/4089/5629/22843/4606/9172/50507/90102/8500/27063/6863/56203/9530/9639/10395/395/91807/8557/54361/8452/343263/116985/10580/825/7111/5058/28984/5573/4608/6281/8837/5573/5156/4607/8829/221692/25/6714/29109
GO:0010927	cellular component assembly involved in morphogenesis	101	0.382234	1.60026	0.00328407	0.0393137	0.0313064	3166	tags=28%, list=16%, signal=24%	7273/26011/7368/3880/80206/23405/7110/8506/845/1906/287/9519/8736/11155/29765/11214/10324/51804/4089/200576/5629/4606/928/9172/90102/5048/8898/27063/56203
GO:0030010	establishment of cell polarity	119	0.407635	1.73906	0.00167785	0.0391346	0.0311638	4117	tags=37%, list=21%, signal=29%	4649/55612/4627/23094/22841/9475/10252/889/5080/9750/10090/4139/3064/23286/154810/6093/7465/2625/4983/998/22902/55691/57698/2011/10806/2255/5747/3280/5754/7474/51057/2258/55755/56288/5048/55083/23513/4140/4752/4342/10890/6794/1236/4131
