# Supplementary material for: Transcriptome-Wide Effects of Sphingosine Kinases Knockdown in Metastatic Prostate and Breast Cancer Cells: Implications for Therapeutic Targeting
Source: Front Pharmacol. 2019 Mar 27;10:303. doi: 10.3389/fphar.2019.00303 (PMC6445839; doi:10.3389/fphar.2019.00303)
Supplement: Supplementary file 2 [file Table_2.XLSX]

## Sheet: data.frame(ggo)
	Supplementary table 2. Gene-set enrichment analysis of gene ontology biological process enrichment pathways in response to SK1 KD in breast cancer cells
ID	Description	setSize	enrichmentScore	NES	pvalue	p.adjust	qvalues	rank	leading_edge	core_enrichment
GO:0006261	DNA-dependent DNA replication	142	-0.668766	-2.87357	0.00194175	0.0203471	0.0155633	2661	tags=52%, list=14%, signal=45%	254394/92797/64785/54465/3978/8882/146956/652/5424/7884/54107/5557/654/81620/5426/1663/10189/79892/6117/5423/3980/56652/23649/55159/4999/11232/51053/647309/79075/997/2237/4173/92667/23595/5427/84296/5983/4998/11073/23594/5984/5888/8317/4176/10714/641/7486/6119/5985/54962/898/4171/10721/55388/253714/5111/29935/57697/142/7014/84515/990/4172/9837/8318/144455/4361/5422/11200/1763/9134/1017/7013
GO:0006260	DNA replication	285	-0.563135	-2.64425	0.00198413	0.0203471	0.0155633	2677	tags=39%, list=14%, signal=34%	254394/27000/92797/6742/472/64785/54465/3978/8882/1437/146956/652/27101/995/5424/545/9401/374/7884/54107/1854/5557/80010/654/81620/5426/5879/3399/1663/1660/10189/22944/79892/3569/144715/10036/6117/1111/5423/3980/56652/5884/5932/23649/8914/55159/4999/11232/51053/647309/79075/997/2237/4173/92667/23595/157570/5427/116028/84296/2069/5983/4998/51550/6240/83990/4678/11073/23594/5984/5888/8317/4176/1071…
GO:0000724	double-strand break repair via homologous recombination	104	-0.551602	-2.28326	0.00193798	0.0203471	0.0155633	3144	tags=43%, list=16%, signal=36%	51149/158880/55183/23514/675/401720/254394/92797/472/119392/9401/8438/79728/23028/22909/220064/6117/1111/3980/7517/5932/55159/2237/348654/84296/5888/8317/63979/641/7486/6119/672/10721/253714/25788/142/84515/80311/55693/10635/7516/8318/5965/4361
GO:0000725	recombinational repair	105	-0.549571	-2.27287	0.00193424	0.0203471	0.0155633	3359	tags=44%, list=17%, signal=37%	51659/5892/51149/158880/55183/23514/675/401720/254394/92797/472/119392/9401/8438/79728/23028/22909/220064/6117/1111/3980/7517/5932/55159/2237/348654/84296/5888/8317/63979/641/7486/6119/672/10721/253714/25788/142/84515/80311/55693/10635/7516/8318/5965/4361
GO:0044773	mitotic DNA damage checkpoint	101	-0.543904	-2.24385	0.00194175	0.0203471	0.0155633	1326	tags=27%, list=7%, signal=25%	220064/5591/1386/51499/55159/55835/835/7027/5934/581/4436/55571/55215/11073/641/54962/28984/5111/25949/4848/595/4193/144455/4361/11200/1017
GO:0044774	mitotic DNA integrity checkpoint	108	-0.539028	-2.23375	0.00193424	0.0203471	0.0155633	1326	tags=27%, list=7%, signal=25%	220064/5591/5884/1386/51499/55159/55835/835/7027/5934/581/4436/55571/55215/11073/641/54962/28984/5111/25949/4848/595/63967/4193/144455/4361/11200/1017
GO:0031570	DNA integrity checkpoint	163	-0.531317	-2.3185	0.0020202	0.0203471	0.0155633	3495	tags=38%, list=18%, signal=32%	90381/1407/83695/9575/7919/51149/79968/5781/8883/9656/1874/10116/472/54465/146956/995/545/79858/81620/144715/220064/1111/5591/5884/1386/5932/8451/51499/55159/261726/55835/835/7027/5934/581/4436/83990/55571/55215/11073/641/54962/28984/672/5111/29935/25949/4848/990/595/57646/51514/63967/8555/8318/4193/144455/4361/11200/1763/1017
GO:0006302	double-strand break repair	210	-0.522032	-2.3488	0.00204918	0.0203471	0.0155633	2833	tags=36%, list=14%, signal=32%	55183/23514/121504/675/401720/254394/92797/472/8294/8364/8368/146956/317761/55775/119392/9401/8438/10459/64421/7518/79728/165918/23028/7468/22909/79913/1663/220064/6117/7336/1111/3980/5591/7517/11044/5932/8914/55159/7913/9320/22976/2237/157570/348654/4436/84296/83990/5888/8317/63979/641/7486/84250/6119/672/10721/253714/25788/142/78996/84515/80311/113130/84057/55693/10635/7516/8318/5965/64858/4292…
GO:0000077	DNA damage checkpoint	154	-0.521722	-2.26773	0.00197628	0.0203471	0.0155633	1326	tags=25%, list=7%, signal=24%	220064/1111/5591/5884/1386/5932/8451/51499/55159/261726/55835/835/7027/5934/581/4436/83990/55571/55215/11073/641/54962/28984/672/5111/29935/25949/4848/595/57646/51514/63967/8555/4193/144455/4361/11200/1017
GO:0000075	cell cycle checkpoint	224	-0.514529	-2.34022	0.00204918	0.0203471	0.0155633	2927	tags=32%, list=15%, signal=28%	5781/7175/8883/9656/1874/10116/472/54465/55055/9212/146956/995/545/55795/10459/901/79858/81620/4085/11130/144715/220064/1111/5591/7517/5884/1386/5932/8451/51499/55159/54908/261726/55835/835/7027/348654/5934/581/4436/83990/55571/55215/11073/641/54962/28984/672/5111/29935/25949/4848/2189/990/595/57646/51514/63967/8555/8318/4193/64858/9319/144455/4361/11200/1763/9134/55755/1017/54888
GO:0006310	DNA recombination	246	-0.512676	-2.35241	0.00204918	0.0203471	0.0155633	2790	tags=36%, list=14%, signal=31%	55183/23514/675/940/401720/7156/254394/92797/472/6847/146956/317761/119392/7247/57820/27301/54891/3148/9401/8438/64421/7518/79728/165918/23028/7468/22909/79913/80010/54780/10189/86/51377/22944/8607/7037/23075/220064/6117/1111/5423/3980/5591/7517/23529/5932/51176/55159/2956/22976/2237/6778/348654/116028/4436/84296/83990/5888/8317/63979/641/7486/29893/6119/7374/672/10721/253714/25788/29935/57697/14…
GO:0000082	G1/S transition of mitotic cell cycle	240	-0.48679	-2.23998	0.00201613	0.0203471	0.0155633	1604	tags=26%, list=8%, signal=24%	81620/5426/7298/51339/1719/6117/4609/51379/5591/6502/5932/8451/51499/23649/55159/4999/9928/5902/997/55835/835/4173/23595/7027/202151/5934/5427/581/4998/55571/51270/58190/8900/23594/8317/4176/6119/993/28984/898/4171/55388/5111/29935/4848/84515/990/4172/595/27085/1981/134353/8318/4193/2146/144455/1021/5422/11200/79577/9134/1017
GO:0007093	mitotic cell cycle checkpoint	160	-0.478864	-2.09125	0.00198807	0.0203471	0.0155633	2890	tags=30%, list=15%, signal=26%	8883/9656/1874/472/55055/9212/146956/995/55795/10459/79858/81620/4085/11130/144715/220064/5591/7517/5884/1386/51499/55159/55835/835/7027/348654/5934/581/4436/55571/55215/11073/641/54962/28984/672/5111/25949/4848/595/63967/4193/9319/144455/4361/11200/1017
GO:0006275	regulation of DNA replication	117	-0.474101	-1.98058	0.00194175	0.0203471	0.0155633	2366	tags=27%, list=12%, signal=24%	652/27101/545/374/654/81620/5879/3399/1660/3569/3980/5884/51053/79075/157570/2069/5983/5984/8317/641/5985/54962/5111/7014/990/144455/4361/11200/1763/1017/7013
GO:0000723	telomere maintenance	154	-0.468812	-2.03775	0.00197628	0.0203471	0.0155633	2798	tags=30%, list=14%, signal=26%	55183/121504/675/472/8294/8364/8368/9212/26354/5424/545/9401/64421/54107/5557/5426/65057/908/6117/4609/5591/7517/92345/1736/23649/2237/5427/5983/5984/5888/10714/641/7486/6119/5985/898/5111/142/7014/9156/64858/4361/5422/1763/9134/7013
GO:0044843	cell cycle G1/S phase transition	254	-0.463922	-2.14116	0.00206612	0.0203471	0.0155633	1604	tags=25%, list=8%, signal=23%	81620/5426/6872/7298/51339/1719/6117/4609/51379/5591/6502/5932/8451/51499/23649/55159/4999/9928/5902/997/55835/835/4173/23595/7027/202151/5934/5427/581/4998/55571/51270/58190/8900/23594/8317/4176/6119/993/28984/898/4171/55388/5111/29935/4848/84515/990/4172/595/27085/1981/134353/8318/4193/2146/144455/1021/5422/11200/79577/9134/1017
GO:1902807	negative regulation of cell cycle G1/S phase transition	101	-0.463733	-1.91311	0.00194175	0.0203471	0.0155633	1390	tags=21%, list=7%, signal=19%	5591/51499/55159/55835/835/7027/5934/581/55571/58190/28984/5111/4848/595/4193/2146/144455/11200/79577/1017
GO:0007098	centrosome cycle	118	-0.462931	-1.93908	0.00193424	0.0203471	0.0155633	1798	tags=25%, list=9%, signal=23%	55142/151648/163786/57132/117178/1111/152185/7517/10733/9851/55125/56890/5902/55835/64793/348654/202151/9738/585/672/10426/79959/7516/9371/54801/9768/1069/55755/1017
GO:0007127	meiosis I	110	-0.456931	-1.89761	0.00191939	0.0203471	0.0155633	2758	tags=28%, list=14%, signal=24%	56776/130951/472/6847/146956/317761/256126/57820/494551/3622/7517/2956/4436/83990/8900/2177/5888/29893/898/25788/57697/4439/84057/7516/4292/9319/4361/9134/55706/7013
GO:0010212	response to ionizing radiation	149	-0.452158	-1.95289	0.00197628	0.0203471	0.0155633	1878	tags=28%, list=10%, signal=26%	8438/64421/7518/5562/165918/23028/64782/144715/3861/4609/5423/57103/5591/7517/2074/55159/22976/1894/581/867/4436/10413/64240/11073/2177/5888/63979/641/7486/672/142/6423/595/57646/1958/55693/10635/7516/4193/578/11200
GO:0031023	microtubule organizing center organization	127	-0.451606	-1.90587	0.00197628	0.0203471	0.0155633	1798	tags=24%, list=9%, signal=22%	55142/151648/163786/57132/117178/1111/152185/7517/10733/9851/55125/56890/5902/55835/64793/348654/202151/9738/585/672/10426/79959/23122/7516/9371/54801/9768/1069/55755/1017
GO:0032200	telomere organization	166	-0.450714	-1.9729	0.00201207	0.0203471	0.0155633	4067	tags=37%, list=21%, signal=30%	54386/140609/8290/84444/8370/10575/8358/55226/54433/10574/3020/5892/8350/23381/8550/55183/121504/675/472/8294/8364/8368/9212/26354/5424/545/9401/64421/54107/5557/5426/65057/908/6117/4609/5591/7517/92345/1736/23649/2237/5427/5983/5984/5888/10714/641/7486/6119/5985/898/5111/142/7014/9156/64858/4361/5422/1763/9134/7013
GO:1901796	regulation of signal transduction by p53 class mediator	174	-0.450124	-1.9762	0.00203666	0.0203471	0.0155633	2822	tags=26%, list=14%, signal=23%	8550/387893/7156/200734/472/9212/53632/6883/545/161742/6877/5562/23028/80010/26038/6872/3622/144715/6117/1111/5884/5932/51499/4839/51422/116028/5983/6875/83990/11073/5984/641/7486/6119/5985/672/27063/28996/9156/4193/4361/11200/1763/94241/1017
GO:0008630	intrinsic apoptotic signaling pathway in response to DNA damage	102	-0.443654	-1.82705	0.00195312	0.0203471	0.0155633	1684	tags=25%, list=9%, signal=23%	64782/3622/5423/5591/7124/2074/51499/2956/6498/835/581/4436/22954/57600/57007/672/6423/220042/57646/28996/1969/578/4292/11200
GO:0009451	RNA modification	137	-0.441243	-1.88079	0.00197628	0.0203471	0.0155633	3534	tags=30%, list=18%, signal=25%	80745/339175/54433/10930/54482/27292/196074/55798/6741/10128/55250/29960/56339/2091/54931/158234/54901/9836/154743/55006/57570/10528/104/93587/54517/4234/55783/92345/1736/51605/79066/79691/6894/4839/134637/27304/64216/54920/221078/54888
GO:2000045	regulation of G1/S transition of mitotic cell cycle	139	-0.439863	-1.88038	0.00197239	0.0203471	0.0155633	1138	tags=19%, list=6%, signal=18%	8451/51499/55159/9928/55835/835/7027/5934/581/55571/58190/28984/5111/4848/990/595/27085/1981/134353/8318/4193/2146/144455/11200/79577/1017
GO:0071897	DNA biosynthetic process	202	-0.431624	-1.93775	0.00201207	0.0203471	0.0155633	2798	tags=32%, list=14%, signal=27%	675/55666/7156/5245/27000/472/3978/6847/9212/5424/545/10715/10459/54107/79728/10514/7083/80010/5426/286826/7298/65057/54108/908/6117/4609/5423/3980/7517/92345/5932/1736/23649/11232/79075/25849/7027/5427/116028/5983/83990/5984/5888/10714/641/7486/4931/6119/5985/28984/672/10721/27063/5111/7014/51514/9156/10635/7516/4361/9768/1763/7013
GO:0071156	regulation of cell cycle arrest	110	-0.429934	-1.78549	0.00191939	0.0203471	0.0155633	1185	tags=17%, list=6%, signal=16%	51499/55835/835/7027/5934/581/55571/28984/672/208/5111/5566/4848/595/4193/144455/11200/1017
GO:0007062	sister chromatid cohesion	131	-0.42923	-1.82031	0.00196464	0.0203471	0.0155633	2646	tags=27%, list=14%, signal=24%	3619/5905/55055/9212/2491/83903/23383/151648/79902/1663/4085/11130/79892/23421/11044/348995/55839/54908/79075/57122/64946/79682/2237/22919/84250/81930/79019/113130/55920/55166/11004/23122/64105/4361/9555
GO:0006405	RNA export from nucleus	139	-0.427701	-1.82839	0.00197239	0.0203471	0.0155633	3149	tags=28%, list=16%, signal=24%	79228/23381/8021/23636/22916/7175/6741/6431/22794/6059/65109/728343/57510/55795/23165/10762/7884/3087/23511/79902/1660/23225/10189/84946/5433/10921/9972/84321/348995/9631/57122/5902/65083/202151/728343/9688/11163/55706/11163
GO:0060968	regulation of gene silencing	127	-0.425738	-1.7967	0.00197628	0.0203471	0.0155633	3240	tags=31%, list=17%, signal=26%	3020/4927/8350/8021/23636/7175/5436/121504/131405/5431/8294/8364/8368/652/1786/2099/80149/5437/57510/23165/10762/23511/79902/1660/23225/5433/27161/9972/10526/348995/9631/57122/26523/9688/1981/8318/29028/55706/1017
GO:0060147	regulation of posttranscriptional gene silencing	106	-0.424024	-1.74366	0.00196464	0.0203471	0.0155633	3156	tags=36%, list=16%, signal=30%	8370/8358/3020/4927/8350/8021/23636/7175/5436/121504/131405/5431/8294/8364/8368/652/2099/80149/5437/57510/23165/10762/23511/79902/1660/23225/5433/27161/9972/10526/348995/9631/57122/26523/9688/1981/55706
GO:0060966	regulation of gene silencing by RNA	106	-0.424024	-1.74366	0.00196464	0.0203471	0.0155633	3156	tags=36%, list=16%, signal=30%	8370/8358/3020/4927/8350/8021/23636/7175/5436/121504/131405/5431/8294/8364/8368/652/2099/80149/5437/57510/23165/10762/23511/79902/1660/23225/5433/27161/9972/10526/348995/9631/57122/26523/9688/1981/55706
GO:0030330	DNA damage response, signal transduction by p53 class mediator	109	-0.423608	-1.75688	0.00192308	0.0203471	0.0155633	2827	tags=27%, list=14%, signal=23%	387893/675/1874/200734/472/995/545/161742/23028/51499/22976/55835/835/83667/7027/5934/581/55571/28984/672/27063/5111/4848/28996/4193/144455/11200/1017
GO:0098813	nuclear chromosome segregation	292	-0.4207	-1.97203	0.0020284	0.0203471	0.0155633	2890	tags=27%, list=15%, signal=23%	91782/51112/56776/79980/130951/472/3619/5905/55055/6847/29945/9212/146956/317761/256126/2491/23310/57820/83903/55795/10459/64151/23383/151648/283489/81620/79902/1663/4085/11130/79892/57132/152185/7517/23421/11044/348995/3833/9928/55839/54908/79075/57122/64946/79682/23397/2237/348654/1894/116028/83990/22919/2177/84250/81930/898/57697/79019/990/29127/4439/113130/55920/55166/8556/11004/23122/8555/42…
GO:0060964	regulation of gene silencing by miRNA	103	-0.419781	-1.73452	0.0038835	0.0322425	0.024662	3156	tags=36%, list=16%, signal=30%	8370/8358/3020/4927/8350/8021/23636/7175/5436/121504/131405/5431/8294/8364/8368/652/2099/80149/5437/23165/10762/23511/79902/1660/23225/5433/27161/9972/10526/348995/9631/57122/26523/9688/1981/55706
GO:0006406	mRNA export from nucleus	107	-0.419009	-1.72939	0.00194175	0.0203471	0.0155633	3521	tags=39%, list=18%, signal=32%	23279/55677/129401/11269/2733/29072/11097/51634/6432/10250/7919/4927/79228/23381/8021/23636/22916/7175/6431/22794/65109/728343/55795/23165/10762/7884/3087/23511/79902/23225/10189/5433/10921/9972/84321/348995/9631/57122/728343/9688/55706
GO:0071427	mRNA-containing ribonucleoprotein complex export from nucleus	107	-0.419009	-1.72939	0.00194175	0.0203471	0.0155633	3521	tags=39%, list=18%, signal=32%	23279/55677/129401/11269/2733/29072/11097/51634/6432/10250/7919/4927/79228/23381/8021/23636/22916/7175/6431/22794/65109/728343/55795/23165/10762/7884/3087/23511/79902/23225/10189/5433/10921/9972/84321/348995/9631/57122/728343/9688/55706
GO:0006403	RNA localization	226	-0.418682	-1.91252	0.00200803	0.0203471	0.0155633	3683	tags=29%, list=19%, signal=24%	25909/10575/10250/8559/7919/10574/4927/79228/23381/8021/23636/22916/7175/6741/10128/6431/130132/472/2091/22794/6059/65109/23299/545/728343/57510/55795/23165/10762/7884/3087/55164/23511/79902/1660/23225/10189/84946/23404/5433/10921/908/8607/9972/84321/348995/92345/1736/9631/6311/57122/54680/5902/65083/202151/51092/728343/9688/55916/10211/9908/11163/23180/55706/11163/7013
GO:2001020	regulation of response to DNA damage stimulus	175	-0.418176	-1.83652	0.00204918	0.0203471	0.0155633	3471	tags=35%, list=18%, signal=29%	55031/7919/57332/27315/4824/51149/158880/149628/79968/387893/55183/23514/401720/200734/10116/92797/472/54465/545/7398/161742/165918/23028/7468/1663/1660/54780/3622/8870/7336/4609/1111/57103/7335/8451/51499/8914/55159/7913/9320/22976/6498/22954/5888/63979/84250/57007/672/10721/27063/5111/142/7014/6423/220042/80311/55693/10635/4193/11200
GO:0045931	positive regulation of mitotic cell cycle	135	-0.414793	-1.76891	0.00194553	0.0203471	0.0155633	3290	tags=29%, list=17%, signal=24%	8450/4824/23636/5781/7175/675/940/9585/3481/3373/55795/219736/81620/4085/6990/7517/8451/3552/5902/348654/202151/2069/8317/84250/28984/990/595/23326/27085/113130/55920/51514/1981/134353/8318/4193/8877/9555
GO:0022618	ribonucleoprotein complex assembly	202	-0.413921	-1.85827	0.00201207	0.0203471	0.0155633	5183	tags=36%, list=26%, signal=27%	6136/6208/29883/79631/96764/10594/10907/23020/54960/3326/10421/6634/84154/8175/22907/11171/27339/6628/22889/23451/10419/79833/6732/6633/6228/55239/6936/90381/8559/5822/10946/7919/58155/10659/27258/1207/55794/6431/10658/472/6635/56853/27341/25929/192669/545/25804/55720/50628/55164/51001/1660/55299/51388/5433/51154/8607/27161/92345/26747/203228/23405/6311/54680/23195/10978/4839/5822/26523/4848/2559…
GO:0051236	establishment of RNA localization	193	-0.413099	-1.84475	0.00199601	0.0203471	0.0155633	3149	tags=27%, list=16%, signal=22%	79228/23381/8021/23636/22916/7175/6741/10128/6431/130132/472/22794/6059/65109/23299/545/728343/57510/55795/23165/10762/7884/3087/23511/79902/1660/23225/10189/84946/5433/10921/9972/84321/348995/9631/6311/57122/5902/65083/202151/51092/728343/9688/55916/10211/9908/11163/23180/55706/11163/7013
GO:0072331	signal transduction by p53 class mediator	267	-0.412154	-1.91028	0.00205339	0.0203471	0.0155633	4470	tags=36%, list=23%, signal=28%	7029/6118/84154/55367/83596/133746/1870/3066/4194/7862/7311/10419/9125/79073/79733/23567/8851/5931/64393/2810/83695/29108/6749/5164/27315/149628/151126/4646/204851/8550/387893/675/1874/7156/200734/472/9212/53632/6883/995/545/161742/6877/10514/5562/23028/64782/80010/26038/6872/3622/144715/6117/1111/2272/5884/5932/51499/22976/55835/51741/835/83667/7027/4839/51422/5934/116028/581/4436/5983/6875/8399…
GO:0000070	mitotic sister chromatid segregation	139	-0.412083	-1.76162	0.00197239	0.0203471	0.0155633	3209	tags=29%, list=16%, signal=24%	3835/23636/7175/91782/79980/472/29945/9212/23310/83903/55795/10459/64151/23383/151648/283489/81620/4085/11130/57132/7517/11044/3833/9928/54908/79075/23397/348654/84250/81930/990/29127/113130/8556/11004/8555/9319/285753/9555
GO:0090068	positive regulation of cell cycle process	259	-0.409208	-1.89032	0.00207469	0.0203471	0.0155633	1185	tags=24%, list=6%, signal=23%	84440/643/9212/9585/3481/995/3642/3373/55795/10514/219736/81620/1663/4085/51379/117194/7517/8451/201161/51499/9928/3552/10733/5902/8502/55835/835/2237/7027/348654/202151/5934/1894/581/2069/55571/8317/84250/993/28984/672/5111/5566/4848/990/595/29127/27085/113130/55920/51514/1981/134353/8318/4193/144455/9371/11200/79577/1017/9555
GO:0035194	posttranscriptional gene silencing by RNA	140	-0.407718	-1.74666	0.00195695	0.0203471	0.0155633	4489	tags=38%, list=23%, signal=30%	29102/333932/11097/9611/51490/23318/126374/8370/8358/23264/3020/4927/8350/8021/23636/7175/5436/121504/10658/56339/131405/5431/8294/8364/8368/652/2099/80149/7247/5437/192669/57510/23165/10762/23511/79902/1660/23225/7257/5433/27161/9972/10526/348995/4088/9631/23405/57122/10978/26523/9688/1981/55706
GO:0031047	gene silencing by RNA	164	-0.40542	-1.77404	0.002	0.0203471	0.0155633	4489	tags=39%, list=23%, signal=30%	29102/136991/333932/11097/113802/9611/51490/9125/23318/126374/8370/8358/23264/3020/4927/8350/8021/23636/22916/7175/5436/121504/10658/56339/131405/5431/8294/8364/8368/90459/143689/652/2099/80149/8468/7247/5437/192669/57510/23165/10762/11022/23511/79902/1660/23225/7257/5433/27161/9972/10526/348995/4088/9631/23405/57122/10978/55571/26523/9688/4848/1981/55706
GO:0000819	sister chromatid segregation	225	-0.40418	-1.84237	0.00203666	0.0203471	0.0155633	3209	tags=28%, list=16%, signal=24%	3835/91687/23636/57405/7175/91782/79980/472/3619/5905/55055/29945/9212/2491/23310/83903/55795/10459/64151/23383/151648/283489/81620/79902/1663/4085/11130/79892/57132/7517/23421/11044/348995/3833/9928/55839/54908/79075/57122/64946/79682/23397/2237/348654/116028/22919/84250/81930/79019/990/29127/113130/55920/55166/8556/11004/23122/8555/9319/64105/4361/285753/9555
GO:0016441	posttranscriptional gene silencing	141	-0.40379	-1.73241	0.00193798	0.0203471	0.0155633	4489	tags=38%, list=23%, signal=30%	29102/333932/11097/9611/51490/23318/126374/8370/8358/23264/3020/4927/8350/8021/23636/7175/5436/121504/10658/56339/131405/5431/8294/8364/8368/652/2099/80149/7247/5437/192669/57510/23165/10762/23511/79902/1660/23225/7257/5433/27161/9972/10526/348995/4088/9631/23405/57122/10978/26523/9688/1981/55706
GO:0071826	ribonucleoprotein complex subunit organization	213	-0.401972	-1.80954	0.00207039	0.0203471	0.0155633	5183	tags=35%, list=26%, signal=26%	6136/6208/29883/79631/96764/10594/10907/23020/54960/3326/10421/6634/84154/8175/22907/11171/27339/6628/22889/23451/10419/79833/6732/6633/6228/55239/6936/90381/8559/5822/10946/7919/58155/10659/27258/1207/55794/201164/6431/10658/472/6635/56853/27341/25929/192669/545/25804/55720/50628/55164/51001/1660/55299/51388/5433/51154/8607/27161/92345/26747/203228/23405/6311/54680/23195/10978/4839/5822/26523/48…
GO:0071426	ribonucleoprotein complex export from nucleus	126	-0.401553	-1.69388	0.00195695	0.0203471	0.0155633	3328	tags=28%, list=17%, signal=23%	7919/4927/79228/23381/8021/23636/22916/7175/6741/6431/22794/6059/65109/728343/55795/23165/10762/7884/3087/23511/79902/23225/10189/84946/5433/10921/9972/84321/348995/9631/57122/65083/728343/9688/55706
GO:1902806	regulation of cell cycle G1/S phase transition	153	-0.400649	-1.7395	0.00200401	0.0203471	0.0155633	1138	tags=18%, list=6%, signal=17%	8451/51499/55159/9928/55835/835/7027/5934/581/55571/58190/28984/5111/4848/990/595/27085/1981/134353/8318/4193/2146/144455/11200/79577/1017
GO:0007059	chromosome segregation	341	-0.399604	-1.90897	0.00207039	0.0203471	0.0155633	2773	tags=25%, list=14%, signal=22%	1104/56776/79980/130951/472/221150/3619/5905/55055/6847/29945/9212/146956/317761/256126/2491/23310/57820/11339/83903/55795/10459/64151/23383/151648/283489/81620/79902/1663/4085/11130/79892/57132/152185/7517/23421/11044/348995/3833/9928/55839/54908/79075/57122/64946/79682/23397/2237/64793/157570/348654/1894/116028/83990/22919/2177/84250/81930/672/898/57697/79019/990/29127/4439/113130/55920/55166/8…
GO:0140013	meiotic nuclear division	168	-0.399139	-1.75075	0.002	0.0203471	0.0155633	4676	tags=38%, list=24%, signal=30%	4603/80198/157777/136991/10097/54361/10592/339834/643376/9985/9665/150365/283847/54456/84930/699/10388/285498/245711/2827/5892/26271/25858/675/56776/79980/130951/472/6847/146956/317761/256126/57820/494551/5573/11022/151648/286151/3622/7517/2956/23397/4436/2069/83990/8900/2177/5888/63979/29893/81930/2175/898/25788/57697/4439/84057/7516/4292/9319/4361/9134/55706/7013
GO:0071103	DNA conformation change	278	-0.398397	-1.86298	0.00201207	0.0203471	0.0155633	3312	tags=27%, list=17%, signal=23%	8450/2967/4676/3020/91687/8350/5813/440081/7175/121504/7156/130951/55320/92797/8294/8364/8348/8368/8345/23270/6847/2491/286436/23310/11339/3148/9401/8438/64151/3087/8347/26038/10595/1663/1660/8607/8520/10036/257218/55723/56652/23421/11044/8451/201161/55839/54892/64946/79682/23397/4173/84296/83990/4678/5888/4176/641/7486/4171/8208/25788/142/79019/113130/55166/9837/8318/10146/5965/7259/64105/4361/3…
GO:0051054	positive regulation of DNA metabolic process	215	-0.397951	-1.79516	0.00207469	0.0203471	0.0155633	2798	tags=27%, list=14%, signal=24%	30009/55183/23514/940/472/1437/9212/652/26354/1786/27101/545/374/165918/7468/654/81620/5879/1663/1660/65057/908/7037/3569/7336/4609/57103/92345/23529/1736/8914/2956/79075/22976/25849/6778/581/4436/2069/5983/5984/5888/8317/7486/84250/4931/5985/28984/7374/672/5111/142/55693/4292/144455/4361/1763/1017
GO:1903046	meiotic cell cycle process	180	-0.397627	-1.76249	0.002	0.0203471	0.0155633	4606	tags=38%, list=24%, signal=29%	80198/157777/136991/10097/54361/10592/339834/7283/643376/9985/9665/150365/283847/54456/84930/699/10388/285498/245711/2827/5892/26271/25858/675/56776/79980/130951/472/6847/146956/317761/256126/23310/57820/494551/5573/11022/151648/286151/3622/220064/7517/2956/23397/4436/2069/83990/8900/2177/5888/63979/29893/81930/2175/898/25788/57697/4439/84057/7516/4292/9319/4361/9134/55706/7013/54888
GO:0022613	ribonucleoprotein complex biogenesis	452	-0.39727	-1.95458	0.00201207	0.0203471	0.0155633	5933	tags=43%, list=30%, signal=31%	55153/6147/92856/6426/1653/8562/54552/1453/6838/55027/23517/219988/84294/4686/124995/51602/26121/11102/91746/6188/1153/6155/10569/90441/6167/9349/55781/29889/84273/84916/6204/6136/6208/129563/55813/29883/79631/96764/1454/6160/10594/1454/10907/23020/9277/54960/6171/55272/6165/3326/79050/10421/6634/6129/23411/84154/29102/6217/3669/55035/8175/6133/55661/9136/22907/11171/27339/6144/6628/7311/22889/23…
GO:0071166	ribonucleoprotein complex localization	128	-0.396607	-1.67517	0.00196464	0.0203471	0.0155633	3328	tags=47%, list=17%, signal=39%	9939/3921/23212/53371/54890/5976/51692/55153/6426/4686/26121/10569/55781/6427/23279/55677/96764/129401/11269/2733/29072/11097/51634/6432/10250/7919/4927/79228/23381/8021/23636/22916/7175/6741/6431/22794/6059/65109/728343/55795/23165/10762/7884/3087/23511/79902/23225/10189/84946/5433/10921/9972/84321/348995/9631/57122/65083/728343/9688/55706
GO:0140014	mitotic nuclear division	249	-0.393856	-1.81751	0.00201613	0.0203471	0.0155633	2890	tags=25%, list=15%, signal=22%	91782/79598/1104/940/79980/472/29945/9212/9585/652/3481/995/23310/83903/56647/55795/10459/64151/23383/151648/286151/283489/81620/4085/11130/57132/1111/152185/7517/79866/11044/3833/9928/3303/3552/54908/79075/5902/84687/23397/64793/348654/202151/2069/10201/84250/81930/28984/10426/990/29127/27085/113130/8556/11004/23122/8555/9319/9371/11200/23172/285753/9555
GO:0009411	response to UV	132	-0.393055	-1.67016	0.00194175	0.0203471	0.0155633	2180	tags=27%, list=11%, signal=24%	3713/5424/3373/545/84236/7398/10715/5562/23028/79913/6872/3592/4311/4609/1111/5481/2074/51499/2956/2237/581/4436/22954/7486/54962/993/5111/595/57646/51514/4193/578/9768/94241
GO:0006289	nucleotide-excision repair	115	-0.39257	-1.63067	0.00392927	0.0322425	0.024662	4944	tags=44%, list=25%, signal=33%	730394/2966/5430/27343/2068/5434/23411/6118/27339/85015/5425/4331/7311/3981/3146/4913/7334/6612/8450/2176/2967/5892/9716/5436/675/5431/3978/5424/5437/22909/5426/5433/220064/6117/7336/3980/5932/8451/2074/50813/6917/5983/5984/10714/6119/5985/5111/29935/142/1069
GO:0000280	nuclear division	387	-0.391952	-1.9021	0.00203666	0.0203471	0.0155633	2890	tags=25%, list=15%, signal=22%	91782/25858/79598/675/1104/56776/940/79980/130951/472/6847/29945/9212/9585/146956/652/3481/317761/256126/995/23310/57820/83903/56647/494551/55795/5573/10459/64151/11022/23383/151648/286151/283489/81620/3622/4085/11130/57132/1111/152185/7517/79866/11044/3833/9928/3303/3552/2956/54908/79075/5902/84687/23397/64793/348654/202151/4436/2069/10201/83990/8900/2177/5888/63979/84250/29893/81930/28984/2175/…
GO:0051321	meiotic cell cycle	237	-0.391884	-1.79892	0.00203666	0.0203471	0.0155633	2855	tags=24%, list=15%, signal=21%	201164/675/56776/7156/56339/79980/130951/472/143689/6847/146956/317761/256126/8468/23310/57820/494551/8438/5573/11022/151648/286151/3622/220064/7517/5932/2956/23397/4436/2069/83990/8900/2177/5888/63979/29893/81930/2175/898/10426/25788/57697/171484/4439/55329/84057/9156/7516/4292/9319/4361/9134/55706/1017/7013/54888
GO:0050657	nucleic acid transport	190	-0.390882	-1.74926	0.00195312	0.0203471	0.0155633	3149	tags=25%, list=16%, signal=22%	79228/23381/8021/23636/22916/7175/6741/10128/6431/130132/22794/6059/65109/23299/728343/57510/55795/23165/10762/7884/3087/23511/79902/1660/23225/10189/84946/5433/10921/9972/84321/348995/9631/6311/57122/5902/65083/202151/51092/728343/9688/55916/10211/9908/11163/23180/55706/11163
GO:0050658	RNA transport	190	-0.390882	-1.74926	0.00195312	0.0203471	0.0155633	3149	tags=25%, list=16%, signal=22%	79228/23381/8021/23636/22916/7175/6741/10128/6431/130132/22794/6059/65109/23299/728343/57510/55795/23165/10762/7884/3087/23511/79902/1660/23225/10189/84946/5433/10921/9972/84321/348995/9631/6311/57122/5902/65083/202151/51092/728343/9688/55916/10211/9908/11163/23180/55706/11163
GO:0042770	signal transduction in response to DNA damage	122	-0.39083	-1.64048	0.00197628	0.0203471	0.0155633	2827	tags=25%, list=14%, signal=22%	387893/675/1874/200734/472/995/545/161742/10459/23028/5591/51499/22976/55835/835/83667/7027/5934/581/55571/28984/672/27063/5111/4848/28996/4193/144455/11200/1017
GO:0035195	gene silencing by miRNA	134	-0.388153	-1.65404	0.00194932	0.0203471	0.0155633	4489	tags=37%, list=23%, signal=29%	29102/333932/11097/9611/51490/23318/126374/8370/8358/23264/3020/4927/8350/8021/23636/7175/5436/121504/56339/131405/5431/8294/8364/8368/652/2099/80149/5437/192669/57510/23165/10762/23511/79902/1660/23225/5433/27161/9972/10526/348995/4088/9631/23405/57122/26523/9688/1981/55706
GO:0065004	protein-DNA complex assembly	229	-0.386622	-1.76635	0.00201207	0.0203471	0.0155633	3281	tags=26%, list=17%, signal=22%	2958/2967/4676/3020/91687/5892/8350/51112/121504/55320/8294/8364/8348/1385/8368/8345/23270/6883/2099/2491/286436/117154/11339/3148/8347/81620/6872/8607/8520/10036/9014/257218/6117/55723/7517/23421/8451/201161/55839/51053/64946/79682/23595/6875/64425/4678/5888/6119/4171/8208/142/79019/55166/7516/8318/7259/64105/3070/1069/9555/7013
GO:0006364	rRNA processing	252	-0.384581	-1.7709	0.00206186	0.0203471	0.0155633	6718	tags=50%, list=34%, signal=34%	27079/4809/79922/2483/10360/11103/6191/6201/6171/6142/3921/23212/6223/6171/4736/10436/27042/10199/6171/404672/6233/6147/92856/1453/23517/84294/51602/11102/6188/6155/6167/9349/55781/84916/6204/6136/6208/129563/55813/1454/6160/1454/9277/6171/55272/6165/79050/6129/23411/84154/6217/3669/55035/6133/55661/9136/6144/7311/90121/705/6133/11340/6224/6228/10969/10813/51096/79863/56902/9188/55226/84135/5822/…
GO:0071478	cellular response to radiation	166	-0.378205	-1.65551	0.00201207	0.0203471	0.0155633	2768	tags=27%, list=14%, signal=23%	56339/472/10988/6010/9212/90427/5424/6247/3373/545/84236/10715/23028/79913/6872/2979/4311/144715/4609/1111/5481/23173/51499/5475/1894/581/10413/6295/5888/63979/641/7486/993/208/5111/6423/57646/1958/55693/10635/4193/578/11200/94241
GO:0008033	tRNA processing	120	-0.376463	-1.58066	0.00387597	0.0322425	0.024662	4540	tags=33%, list=23%, signal=26%	57505/8846/79042/11062/79074/126789/10940/55226/80745/51002/339175/54482/26024/55798/6741/55250/51367/2091/54931/158234/54901/9836/55253/55006/57570/93587/54517/4234/51605/23536/79691/6894/10978/134637/27304/54920/221078/80746/54888
GO:1901988	negative regulation of cell cycle phase transition	218	-0.371881	-1.68355	0.00206186	0.0203471	0.0155633	1455	tags=16%, list=7%, signal=15%	4085/51339/220064/5591/7517/5884/51499/55159/55835/835/7027/348654/5934/581/55571/55215/11073/58190/641/28984/672/5111/25949/4848/595/63967/4193/9319/2146/144455/4361/11200/79577/1017/9555
GO:0034470	ncRNA processing	393	-0.371125	-1.80144	0.0020284	0.0203471	0.0155633	5183	tags=38%, list=26%, signal=29%	6155/6167/9349/55781/84916/6204/6136/10785/6208/129563/55813/1454/6160/79693/2926/1454/9277/6171/55272/81605/6165/79050/51493/6129/57505/23411/84154/29102/6217/3669/8846/79042/55035/6133/11062/55661/9136/6144/7311/90121/79074/23318/705/6133/126789/11340/6224/10940/6228/10969/10813/51096/79863/56902/9188/55226/80745/51002/339175/84135/5822/54433/10412/6130/54482/5036/27292/65095/196074/22894/15344…
GO:0048285	organelle fission	429	-0.3707	-1.82075	0.00198413	0.0203471	0.0155633	2890	tags=23%, list=15%, signal=20%	91782/25858/79598/675/1104/56776/940/79980/130951/472/6847/29945/9212/9585/146956/652/3481/317761/256126/995/5824/23310/57820/83903/56647/1723/494551/55795/5573/10459/64151/11022/23383/151648/286151/283489/81620/3622/4085/11130/57132/1111/152185/7517/79866/11044/3833/9928/3303/3552/2956/54908/23259/79075/5902/84687/23397/64793/348654/202151/4436/2069/10201/83990/8900/2177/5888/63979/113115/84250/…
GO:0042254	ribosome biogenesis	318	-0.368606	-1.74856	0.00199203	0.0203471	0.0155633	6022	tags=43%, list=31%, signal=30%	6171/404672/6233/55153/6147/92856/54552/1453/6838/55027/23517/84294/124995/51602/11102/6188/6155/90441/6167/9349/55781/29889/84273/84916/6204/6136/6208/129563/55813/79631/1454/6160/1454/9277/6171/55272/6165/79050/6129/23411/84154/29102/6217/3669/55035/6133/55661/9136/22907/6144/7311/90121/705/6133/23560/11340/6224/6228/10969/10813/51096/79863/56902/9188/55226/64794/84135/5822/51491/54433/10412/61…
GO:0045930	negative regulation of mitotic cell cycle	287	-0.368458	-1.72967	0.00198807	0.0203471	0.0155633	1455	tags=17%, list=7%, signal=16%	11130/10950/51339/144715/220064/1111/5591/7517/7124/5884/1386/51499/55159/4088/55835/835/7027/348654/5934/581/4436/10201/55571/55215/11073/58190/641/54962/28984/672/5111/25949/4848/595/27085/8556/63967/8555/4193/9319/2146/144455/4361/11200/79577/1017/5774
GO:0015931	nucleobase-containing compound transport	230	-0.367868	-1.67963	0.00202429	0.0203471	0.0155633	3149	tags=25%, list=16%, signal=21%	7919/4927/79228/23381/8021/23636/22916/7175/6741/10128/6431/130132/22794/6059/65109/23299/3177/728343/57510/55795/7355/23165/10762/7884/3087/23511/79902/1660/23225/10189/291/84946/5433/10921/114789/9972/55186/84321/348995/55343/9631/6311/57122/5902/65083/202151/51092/728343/9688/60386/55916/10211/2030/9908/11163/23180/55706/11163
GO:0051168	nuclear export	194	-0.365473	-1.63316	0.00200803	0.0203471	0.0155633	3521	tags=27%, list=18%, signal=22%	2810/7919/51496/4927/79228/23381/8021/23636/55341/10892/22916/5781/7175/6741/6431/22794/5905/6059/65109/127933/728343/57510/55795/23165/10762/1959/7884/3087/23511/79902/1660/23225/10189/84946/5433/10921/9972/84321/348995/9631/57122/5902/65083/202151/728343/5784/9688/5566/4193/11163/55706/11163
GO:1901991	negative regulation of mitotic cell cycle phase transition	210	-0.365046	-1.64246	0.00204918	0.0203471	0.0155633	1587	tags=17%, list=8%, signal=15%	4085/51339/220064/5591/7517/5884/51499/55159/55835/835/7027/348654/5934/581/55571/55215/11073/58190/641/28984/672/5111/25949/4848/595/63967/4193/9319/2146/144455/4361/11200/79577/1017
GO:1902749	regulation of cell cycle G2/M phase transition	201	-0.363185	-1.62682	0.0020284	0.0203471	0.0155633	1325	tags=16%, list=7%, signal=15%	220064/84131/152110/5884/9928/10733/55125/22976/55835/55215/22919/11073/8317/641/9738/993/672/5566/25949/79959/595/55920/51514/63967/4361/121441/54801/1021/1069/55755/1017/9555
GO:0007088	regulation of mitotic nuclear division	154	-0.362073	-1.5738	0.00592885	0.0424127	0.0324411	3103	tags=25%, list=16%, signal=21%	23636/7175/79598/1104/940/472/29945/9585/652/3481/995/55795/10459/286151/81620/4085/57132/1111/7517/79866/3303/3552/5902/84687/64793/348654/202151/2069/10201/84250/28984/990/27085/113130/8556/8555/9319/9555
GO:0006334	nucleosome assembly	134	-0.361468	-1.54033	0.00584795	0.0424127	0.0324411	3675	tags=28%, list=19%, signal=23%	5931/8358/8467/1616/4676/3020/91687/8350/121504/55320/8294/8364/8348/8368/8345/23270/2491/286436/11339/3148/8347/8607/8520/10036/257218/55723/23421/55839/64946/79682/4678/4171/8208/79019/55166/7259/64105/9555
GO:0045787	positive regulation of cell cycle	356	-0.360235	-1.7393	0.00202429	0.0203471	0.0155633	1207	tags=23%, list=6%, signal=22%	429/5781/7175/7042/675/1874/940/472/84440/643/9212/9585/3481/7051/995/3642/3373/6737/3054/8061/55795/10514/219736/81620/1663/4085/1111/6990/51379/117194/7517/8451/201161/51499/9928/3552/10733/5902/8502/904/55835/835/2237/5229/7027/348654/202151/5934/1894/581/2069/22954/55571/8317/84250/896/993/28984/672/5111/5566/4848/990/595/23326/29127/27085/113130/55920/51514/1981/1163/134353/8318/4193/144455/…
GO:0051028	mRNA transport	145	-0.357832	-1.54237	0.00392157	0.0322425	0.024662	5207	tags=36%, list=27%, signal=27%	23279/55421/55677/64901/129401/11269/220988/2733/29072/11097/51634/55308/6432/8888/25909/10250/7919/4927/79228/23381/8021/23636/22916/7175/10128/6431/22794/65109/23299/728343/55795/23165/10762/7884/3087/23511/79902/1660/23225/10189/5433/10921/9972/84321/348995/9631/57122/728343/9688/55916/9908/55706
GO:0010948	negative regulation of cell cycle process	308	-0.355727	-1.68226	0.00198413	0.0203471	0.0155633	1879	tags=16%, list=10%, signal=15%	5573/10459/286151/81620/4085/51339/220064/1111/5591/7517/5884/5932/51499/55159/56890/55835/835/7027/348654/5934/581/4436/10201/55571/55215/11073/58190/5888/8317/641/28984/672/5111/25949/4848/7014/595/27085/63967/4193/9319/2146/144455/4361/11200/79577/55755/1017/9555/7013
GO:0071824	protein-DNA complex subunit organization	260	-0.355595	-1.64253	0.00208768	0.0203471	0.0155633	3281	tags=24%, list=17%, signal=20%	2958/2967/4676/3020/91687/5892/8350/51112/121504/196528/55320/8294/8364/8348/1385/8368/8345/23270/6883/2099/2491/286436/117154/11339/3148/8347/81620/26038/6872/8607/8520/10036/9014/257218/6117/4609/55723/7517/23421/8451/201161/55839/51053/64946/79682/23595/6875/64425/4678/5888/6119/4171/8208/142/79019/55166/7516/8318/7259/64105/3070/1069/9555/7013
GO:0031497	chromatin assembly	153	-0.354905	-1.54089	0.00601202	0.0424127	0.0324411	3866	tags=28%, list=20%, signal=23%	8290/8370/5931/8358/8467/1616/4676/3020/91687/8350/7175/121504/130951/55320/8294/8364/8348/8368/8345/23270/2491/286436/11339/3148/8347/8607/8520/10036/257218/55723/23421/201161/55839/64946/79682/4678/4171/8208/79019/55166/7259/64105/3070/9555
GO:0016072	rRNA metabolic process	286	-0.353465	-1.65792	0.00199601	0.0203471	0.0155633	5389	tags=38%, list=28%, signal=28%	6167/9349/55781/84916/6204/6136/6208/129563/55813/1454/6160/112495/1454/9277/6171/55272/6165/79050/6129/23411/84154/29102/6217/3669/55035/6133/55661/10849/9136/6144/7311/90121/705/6133/11340/6224/6228/10969/10813/51096/79863/56902/9188/55226/84135/5822/54433/10412/6130/5036/27292/65095/196074/22894/153443/84549/6189/6173/29960/6159/6144/6173/84128/2091/25926/90459/26156/6129/51729/57050/27341/613…
GO:1901987	regulation of cell cycle phase transition	415	-0.351338	-1.72047	0.0019685	0.0203471	0.0155633	1138	tags=17%, list=6%, signal=16%	55142/219736/81620/6872/4085/51339/95681/220064/5591/84131/7517/152110/5884/8451/51499/55159/64682/9928/10733/55125/22976/84687/55835/835/7027/348654/5934/581/55571/55215/22919/11073/58190/8317/641/9738/993/28984/672/5111/5566/25949/4848/79959/990/595/27085/113130/55920/51514/8556/1981/63967/134353/8555/8318/4193/9319/2146/144455/4361/121441/54801/1021/11200/1069/79577/55755/1017/9555
GO:1901990	regulation of mitotic cell cycle phase transition	391	-0.35101	-1.7024	0.00204918	0.0203471	0.0155633	1138	tags=15%, list=6%, signal=14%	84131/7517/5884/8451/51499/55159/64682/9928/10733/55125/84687/55835/835/7027/348654/5934/581/55571/55215/22919/11073/58190/8317/641/9738/28984/672/5111/5566/25949/4848/79959/990/595/27085/113130/55920/51514/8556/1981/63967/134353/8555/8318/4193/9319/2146/144455/4361/121441/54801/1021/11200/1069/79577/55755/1017
GO:0006399	tRNA metabolic process	181	-0.350171	-1.55378	0.00200803	0.0203471	0.0155633	4540	tags=33%, list=23%, signal=25%	57505/80222/8846/79042/11062/79074/23438/126789/92675/11340/10940/55226/80745/5859/51002/339175/54482/26024/55798/6741/55250/123283/51367/2091/54931/4677/158234/79731/54901/9836/55253/55006/9330/91893/57570/55699/93587/23404/54517/4234/5393/55157/11232/51605/23536/79691/6894/283459/92935/10978/134637/2976/27304/112487/54920/221078/80746/54888
GO:0016458	gene silencing	253	-0.350097	-1.61206	0.00207469	0.0203471	0.0155633	4489	tags=33%, list=23%, signal=26%	23411/29102/136991/333932/11097/3066/113802/57597/9611/51490/9125/23318/10943/84444/126374/8370/8358/23264/5253/8336/3020/4927/8350/8021/23636/22916/7175/5436/55183/121504/3784/10658/56339/131405/5431/8294/8364/8368/90459/143689/23409/652/8969/1786/2099/80149/8468/8493/7247/5437/8330/192669/57510/23165/10762/11022/23511/79902/1660/23225/7257/5433/27161/8520/9972/10526/348995/4088/9631/23405/57122…
GO:0051052	regulation of DNA metabolic process	384	-0.349667	-1.69537	0.00204918	0.0203471	0.0155633	2798	tags=24%, list=14%, signal=21%	30009/55183/23514/675/940/401720/6688/27000/92797/472/1437/9212/652/26354/1786/27101/545/7398/374/81931/10715/165918/23028/219736/7468/654/81620/5879/3399/1663/1660/10189/65057/908/7037/3569/7336/4609/1111/3980/57103/5884/92345/23529/7335/8451/1736/8914/2956/7913/51053/9320/79075/22976/25849/7027/6778/157570/581/4436/2069/5983/5984/5888/8317/63979/641/7486/84250/4931/5985/54962/28984/7374/672/107…
GO:0006611	protein export from nucleus	176	-0.349577	-1.53801	0.00203666	0.0203471	0.0155633	3521	tags=26%, list=18%, signal=21%	2810/7919/51496/4927/79228/23381/8021/23636/22916/5781/7175/6741/6431/22794/5905/6059/65109/127933/728343/57510/55795/23165/10762/1959/7884/3087/23511/79902/23225/10189/84946/5433/10921/9972/84321/348995/9631/57122/65083/728343/5784/9688/5566/4193/55706
GO:0090305	nucleic acid phosphodiester bond hydrolysis	275	-0.343705	-1.59939	0.00203666	0.0203471	0.0155633	3378	tags=26%, list=17%, signal=22%	57109/8450/10535/2967/23381/65095/22894/22916/79033/10128/201164/1773/668/51367/90459/55802/6039/146956/284131/64852/55775/5424/80149/7247/51728/27301/3148/88745/64421/55720/64782/22909/5426/10595/56915/23404/27161/144715/6117/5393/5932/8451/340554/3303/23405/81887/2237/92667/10978/348654/581/5983/5984/10714/7486/6119/5985/5111/57697/4848/142/1676/51163/255967/80746/9156/10146/64858/4361/5422/1763
GO:0007050	cell cycle arrest	246	-0.342239	-1.57036	0.00204918	0.0203471	0.0155633	2338	tags=19%, list=12%, signal=17%	5621/53632/995/3642/127933/3576/10514/5562/10595/3592/4291/4609/51379/8451/51499/4088/100144748/22846/6498/84687/55835/835/7027/51422/5934/581/4436/55571/28984/672/208/5111/5566/4848/595/220042/27085/8556/323/8555/4193/144455/1021/11200/94241/1017
GO:0006323	DNA packaging	196	-0.336795	-1.50968	0.00398406	0.0322425	0.024662	3872	tags=27%, list=20%, signal=22%	3146/8290/8370/5931/8358/8467/1616/4676/3020/91687/8350/7175/121504/130951/55320/8294/8364/8348/8368/8345/23270/6847/2491/286436/23310/11339/3148/64151/8347/26038/10595/8607/8520/10036/257218/55723/23421/11044/201161/55839/54892/64946/79682/23397/4678/4171/8208/79019/113130/55166/7259/64105/3070/9555
GO:0010389	regulation of G2/M transition of mitotic cell cycle	191	-0.336269	-1.50496	0.00588235	0.0424127	0.0324411	1325	tags=15%, list=7%, signal=14%	220064/84131/5884/9928/10733/55125/55835/55215/22919/11073/8317/641/9738/672/5566/25949/79959/595/55920/51514/63967/4361/121441/54801/1021/1069/55755/1017
GO:0043414	macromolecule methylation	283	-0.334266	-1.56357	0.00203252	0.0203471	0.0155633	3082	tags=24%, list=16%, signal=20%	196074/196541/55798/23067/9971/8726/84787/201164/387893/55183/29960/10196/5929/26147/56339/6688/63976/2091/143689/11107/54931/254013/158234/1786/8468/8493/2641/25895/9545/9836/154743/55006/57570/84193/11022/7468/26038/23463/93587/23081/22944/54815/94104/4234/80349/55783/55170/196483/4552/51605/79066/6894/22976/4839/26053/64216/51111/672/200424/221078/142/6187/4602/2146/79084/9555/54888
GO:0040029	regulation of gene expression, epigenetic	307	-0.333937	-1.577	0.00199203	0.0203471	0.0155633	4307	tags=32%, list=22%, signal=26%	11097/3066/10849/10365/57597/9611/51490/23451/23318/10943/84333/23347/84444/126374/8370/9031/5931/8358/8467/3481/9188/25885/11146/23264/5253/8336/3020/4927/8350/8021/23636/79101/8726/7175/5436/55183/121504/3784/10658/26147/56339/131405/6688/5431/8294/8364/8368/9015/23409/80314/652/8969/3481/1786/2099/80149/8493/7247/5437/58487/8330/192669/57510/23165/60/10762/10514/23511/79902/1660/23225/7022/725…
GO:0060249	anatomical structure homeostasis	379	-0.332944	-1.61564	0.00201207	0.0203471	0.0155633	2952	tags=24%, list=15%, signal=21%	5781/340547/3635/8550/391104/55183/121504/675/9607/472/8294/8364/8368/169200/8029/6010/9212/26354/4534/5424/642658/9545/545/9401/6608/60/64421/387715/54107/23746/796/952/5557/5426/5879/65057/1512/71/760/9079/908/1472/7037/3569/1445/9456/6117/4609/5591/317719/7517/92345/282809/1736/793/2074/23649/4982/4160/2237/26154/5427/581/5983/6696/22954/4117/5984/5888/10714/641/7486/6119/5985/29123/585/387597…
GO:0051783	regulation of nuclear division	178	-0.32886	-1.45739	0.00596421	0.0424127	0.0324411	3103	tags=23%, list=16%, signal=20%	23636/7175/79598/1104/940/472/29945/9585/652/3481/995/494551/55795/5573/10459/286151/81620/4085/57132/1111/7517/79866/3303/3552/5902/84687/64793/348654/202151/4436/2069/10201/84250/28984/990/27085/113130/8556/8555/9319/9555
GO:0032259	methylation	343	-0.322423	-1.5476	0.0020284	0.0203471	0.0155633	4574	tags=32%, list=23%, signal=25%	6634/92342/9682/23411/9446/136991/64324/5865/79828/113802/58508/7799/5290/79730/6628/51490/10419/54456/11137/2653/7415/801/84444/9739/4144/59335/80745/85002/339175/56981/84274/54482/55199/27292/196074/196541/55798/23067/9971/8726/84787/201164/387893/55183/29960/10196/5929/26147/56339/6688/63976/2091/5409/143689/11107/54931/254013/158234/1786/8468/8493/114826/2641/25895/9545/9836/154743/55006/6533…
GO:0044839	cell cycle G2/M phase transition	253	-0.320754	-1.47695	0.00207469	0.0203471	0.0155633	1325	tags=14%, list=7%, signal=13%	220064/84131/152110/79866/6502/5884/9928/10733/55125/22976/55835/55215/22919/11073/8317/641/9738/993/672/5566/25949/79959/595/55920/51514/63967/4361/121441/54801/1021/11200/1069/55755/1017/9555
GO:0017148	negative regulation of translation	227	-0.3157	-1.44208	0.00401606	0.0322425	0.024662	3301	tags=25%, list=17%, signal=21%	23264/3020/4927/8350/8021/5813/23636/7175/5436/121504/10658/56339/131405/5431/8294/8364/8368/1719/56853/652/2099/7072/80149/5437/4691/65981/192669/27102/57510/23165/10762/23511/79902/1660/23225/1612/7298/5433/27161/1719/9972/10526/348995/4088/9631/23405/8507/57122/83667/26523/9688/4848/6726/115416/1981/1979/55706
GO:0034249	negative regulation of cellular amide metabolic process	241	-0.309535	-1.42292	0.00607287	0.0424127	0.0324411	3301	tags=26%, list=17%, signal=21%	23264/3020/4927/8350/8021/29095/5813/23636/7175/6622/5436/121504/10658/56339/131405/5431/8294/8364/8368/1719/56853/5621/652/2099/7072/80149/5437/4691/65981/192669/27102/57510/23165/10762/5562/23511/79902/1660/23225/1612/7298/5433/27161/1719/9972/10526/348995/4088/9631/23405/8507/57122/83667/26523/9688/4848/6726/115416/1981/1979/55706
GO:0009314	response to radiation	434	-0.30576	-1.50306	0.002	0.0203471	0.0155633	2180	tags=20%, list=11%, signal=18%	3713/5424/27020/8493/6247/3373/545/84236/7398/673/8438/10715/64421/7518/5602/5562/165918/23746/23028/64782/79913/6872/6506/50848/3592/2979/4311/1141/144715/3861/2235/4609/1111/5423/57103/5591/8792/7517/5481/23173/2074/51499/55159/5475/2956/23259/22976/2237/1894/581/867/4436/22954/10413/64240/11073/6295/2177/5888/63979/641/7486/51761/54962/993/672/208/5111/150094/2189/142/6423/595/57646/51514/1958…
GO:0018209	peptidyl-serine modification	304	-0.303986	-1.43515	0.00198807	0.0203471	0.0155633	3178	tags=22%, list=16%, signal=19%	7422/4092/11329/9201/84630/6622/8550/114805/3445/375449/79893/472/5598/1195/22943/9212/3447/2641/127933/65981/545/815/3551/673/56832/10459/10110/5562/219736/3443/6446/6872/2675/139728/84779/3569/7443/156/5603/4690/5591/7124/4985/1147/338376/3589/8412/581/57600/5062/8317/79012/208/5566/5894/142/6423/1981/28996/63967/578/10253/9252/2589/11200/1017/10114
GO:0018105	peptidyl-serine phosphorylation	285	-0.303271	-1.42404	0.00396825	0.0322425	0.024662	3178	tags=22%, list=16%, signal=19%	7422/4092/11329/9201/84630/6622/8550/3445/375449/79893/472/5598/1195/22943/9212/3447/2641/127933/65981/545/815/3551/673/56832/10459/10110/5562/219736/3443/6446/6872/2675/139728/3569/7443/156/5603/4690/5591/7124/4985/1147/338376/3589/8412/581/57600/5062/8317/79012/208/5566/5894/6423/1981/28996/63967/578/10253/9252/11200/1017/10114
GO:0006417	regulation of translation	409	-0.275634	-1.3429	0.00200803	0.0203471	0.0155633	3328	tags=22%, list=17%, signal=19%	80315/23264/92170/3020/4927/5036/8350/8021/5813/55037/23636/22916/7175/5436/10128/8550/121504/940/10658/56339/131405/5431/8294/8364/23178/22794/8368/143689/1719/54931/56853/6949/652/65109/25929/2099/7072/80149/5437/4691/127933/65981/192669/27102/90850/57510/23165/10762/57135/57409/23511/79902/1660/23225/1612/7298/54952/5433/27161/3569/1719/9972/10526/92715/4690/7124/348995/23173/4088/51334/9221/9…
GO:0006397	mRNA processing	473	-0.265643	-1.31703	0.00595238	0.0424127	0.0324411	4923	tags=30%, list=25%, signal=23%	2926/10594/10523/4858/10907/2966/23020/5430/54960/51639/23435/220988/3189/55119/2068/10421/6634/84991/56903/5434/984/79042/1993/79810/105/8175/165545/84081/10949/11171/256329/51634/23350/27339/6628/10286/4331/22889/23451/10419/79833/6432/6732/9343/11052/6633/60625/6936/10250/202559/9967/728642/8559/10946/7919/58155/10930/55796/2967/10659/79228/27258/1207/9716/22916/284695/403314/5436/6431/10658/5…
GO:0034248	regulation of cellular amide metabolic process	451	-0.265533	-1.30537	0.00402414	0.0322425	0.024662	3328	tags=22%, list=17%, signal=19%	80315/23264/92170/3020/4927/5036/8350/8021/29095/5813/55037/23636/22916/9971/7175/6622/5436/10128/8550/121504/940/10658/56339/131405/5431/8294/8364/23178/22794/8368/143689/1719/54931/56853/6949/5621/652/65109/25929/2099/7072/80149/5437/4691/127933/65981/192669/27102/90850/57510/23165/10762/441531/57135/57409/5562/23511/79902/1660/23225/1612/7298/54952/5433/27161/3569/1719/9972/10526/92715/4690/57…
GO:0006644	phospholipid metabolic process	452	0.264936	1.30604	0.00594059	0.0424127	0.0324411	3237	tags=22%, list=17%, signal=19%	8503/5321/84803/8612/9468/5298/8605/1839/23175/5728/55613/3356/5156/56261/221395/2885/3632/1040/5168/83394/8760/9488/63874/8611/2181/84962/8776/51447/80736/2065/114884/64748/2246/55300/51196/930/51227/942/8898/3417/5297/84992/1622/1956/80339/57171/2170/9600/9453/57406/2627/3636/22876/9365/138429/6609/5833/1119/3633/5289/66036/10380/9965/10162/5467/4254/26090/10908/2250/729330/4204/166929/9314/291…
GO:1901615	organic hydroxy compound metabolic process	486	0.268702	1.32781	0.00601202	0.0424127	0.0324411	3520	tags=22%, list=18%, signal=18%	5205/2052/2494/1543/23780/55902/847/8644/5728/3953/9023/3632/2230/340595/51706/5447/9249/2903/5360/6647/5745/9562/1595/51447/340895/4790/54884/10682/27235/6591/2246/51196/5950/5331/3156/8898/1718/195814/114880/5741/9453/125/11160/6526/32/7292/3636/3991/27122/19/1119/3633/66002/79071/10136/3638/9420/6342/339761/9965/3295/1610/5467/4047/6783/7274/2852/4204/80270/51109/5469/33/4952/338/64788/6620/35…
GO:0198738	cell-cell signaling by wnt	473	0.272399	1.33908	0.00401606	0.0322425	0.024662	5089	tags=34%, list=26%, signal=26%	340419/23189/4919/5698/10979/7482/6932/23002/23043/9978/3489/5728/2869/1649/5689/55366/4035/84870/5916/1000/4790/5696/3670/6591/1540/5331/5715/57447/80351/5308/145258/63923/2737/7976/8313/6425/27031/2300/5692/23240/6468/7483/27122/7088/5494/7097/3487/7091/27327/9096/4776/5694/9620/1432/23112/84445/8549/123169/9314/1363/5713/9646/2932/11211/8861/219771/23168/54331/8932/5695/6659/80319/5704/607/168…
GO:0016055	Wnt signaling pathway	471	0.274102	1.34944	0.00397614	0.0322425	0.024662	5089	tags=34%, list=26%, signal=26%	340419/23189/4919/5698/10979/7482/6932/23002/23043/9978/3489/5728/2869/1649/5689/55366/4035/84870/5916/1000/4790/5696/3670/6591/1540/5331/5715/57447/80351/5308/145258/63923/2737/7976/8313/6425/27031/2300/5692/23240/6468/7483/27122/7088/5494/7097/3487/7091/27327/9096/4776/5694/9620/1432/23112/84445/8549/123169/9314/1363/5713/9646/2932/11211/8861/219771/23168/54331/8932/5695/6659/80319/5704/607/168…
GO:0002683	negative regulation of immune system process	398	0.277175	1.34983	0.00196078	0.0203471	0.0155633	2486	tags=17%, list=13%, signal=15%	2200/5468/5795/3434/10272/338382/100/1739/3659/5777/7043/221395/3598/7070/639/4212/4856/4780/10457/55366/3958/6375/10385/29126/9111/100507436/54941/6988/26228/1540/3428/384/942/7057/23643/9173/114771/2737/53833/148022/5692/355/7292/23240/9466/60343/133396/10288/56477/4254/3162/2852/57045/10464/123169/6504/10221/9646/1378/26191/7128/3204/3593/8861/374403/3565/4211/3440/4889
GO:0060627	regulation of vesicle-mediated transport	456	0.277785	1.37093	0.00200401	0.0203471	0.0155633	3757	tags=25%, list=19%, signal=21%	5806/5468/8829/9525/11138/9910/5728/23208/30817/3598/2332/9367/134957/4478/30844/2181/3958/4035/55359/5595/23332/9892/55633/8775/25999/27243/26228/6810/414060/9712/8898/53916/94121/11069/5906/8723/79774/567/961/54885/27352/90678/112755/55589/5864/114088/7405/3055/22876/382/718/81555/115704/7097/197/6857/27072/3638/347730/3162/5605/64422/6504/30846/22930/129049/374403/3565/10814/51160/414059/2241/…
GO:0046486	glycerolipid metabolic process	431	0.279494	1.36934	0.00398406	0.0322425	0.024662	3237	tags=23%, list=17%, signal=20%	8503/5321/84803/283/9468/5298/8605/847/1839/23175/5728/55613/3356/5156/56261/2885/3632/1040/5168/83394/8760/9488/63874/1608/2181/646486/84962/2182/8776/51447/80736/2065/114884/2246/55300/51196/930/11343/51227/942/8898/5297/7920/84992/1622/1956/80339/2170/9600/8527/57406/55294/3636/3991/22876/9365/718/138429/5833/1119/3633/5289/66036/3638/10380/9965/10162/4254/26090/10908/2250/4204/11057/3358/4952…
GO:0050900	leukocyte migration	404	0.283766	1.3842	0.00397614	0.0322425	0.024662	2483	tags=19%, list=13%, signal=17%	5627/3627/58494/5144/3570/100/3678/2995/5777/4072/30817/2059/4627/7070/2885/9023/623/4856/4478/6520/3958/2650/6375/5595/7984/1907/6374/23657/1901/55423/6373/5142/947/914/3897/10544/23759/6793/8729/26228/51135/124976/2359/7057/9672/961/1048/3055/7424/5420/482/6376/23765/3554/9420/2854/56477/4254/6654/3162/1432/6404/80270/7535/6566/2335/6354/199/1240/6504/84818/10344/338/3204/3565/6846/9056/57580
GO:0051051	negative regulation of transport	473	0.286579	1.40879	0.00200803	0.0203471	0.0155633	4397	tags=29%, list=22%, signal=23%	11142/51715/4734/9525/100/10550/288/5728/23208/3356/3598/2332/41/5270/7327/80223/4856/344901/55366/3958/7291/130399/6406/5743/947/10385/4790/2065/6591/2669/1540/23625/384/3156/5715/307/8898/10008/94121/7057/5211/5906/90678/112755/6672/114088/8313/390155/120793/9516/6425/7292/382/10681/5494/4846/377630/6236/7097/3604/3638/10288/2048/347730/28954/3162/64422/2335/477/6504/2932/26191/374403/11060/415…
GO:0010876	lipid localization	369	0.287278	1.38693	0.00392157	0.0322425	0.024662	3921	tags=28%, list=20%, signal=23%	5205/5468/9525/5321/28232/23780/80765/624/148229/83394/23461/1191/2181/4035/185/10079/2182/5360/130399/1376/79135/10396/10350/9399/4790/23460/114884/5950/23762/10351/124976/1244/7057/5025/114880/57198/64220/2170/9600/58526/5243/55294/32/286256/718/19/1119/84266/5565/6342/8648/9429/23673/5467/729330/26580/7274/4481/201780/338/3783/2172/788/8647/1950/10499/5727/123/6721/57104/1645/54677/23344/7110/…
GO:0001654	eye development	341	0.287366	1.37581	0.00385356	0.0322425	0.024662	2837	tags=20%, list=14%, signal=17%	4237/84189/2200/23424/1543/8829/493/7482/1739/5156/1289/22989/7070/639/4212/6604/4810/25945/1027/10220/7291/23657/5916/2703/2823/3150/84678/25836/5950/93986/182/5961/5308/1956/2737/64220/4081/7020/167153/94/7111/357/2779/1427/7483/50937/58158/2048/6654/57045/57030/57010/5469/9314/775/22930/3565/4211/170692/5797/64919/1950/5629/1735/51343/22931/1413
GO:0009991	response to extracellular stimulus	452	0.28856	1.4225	0.0019802	0.0203471	0.0155633	3508	tags=26%, list=18%, signal=22%	1543/3627/3371/5468/467/1728/100/7482/847/8644/29103/5728/1649/5447/4780/3155/2181/22933/2182/5595/6647/130399/3170/5743/2771/5292/7391/6494/6591/440275/583/317/5251/10891/3428/3156/2934/79065/8614/57521/4316/27244/10631/5308/1956/1788/5741/143686/2696/7350/58528/7378/32/355/19/5289/8648/6752/1603/23408/56477/360/5467/3162/7274/2153/875/6566/178/5469/199/8805/210/3358/10919/55364/122622/7425/3565…
GO:0048193	Golgi vesicle transport	327	0.288978	1.3754	0.00392927	0.0322425	0.024662	3669	tags=26%, list=19%, signal=22%	5627/338382/288/1780/23033/11127/84984/2181/6102/10079/22870/4253/23041/29097/4430/10396/91949/8775/662/583/8729/6810/90522/11015/6709/3798/64764/6711/26511/55763/8120/10540/126003/830/7405/10897/83871/1523/25839/10802/81555/122553/54943/3638/26286/51124/55014/2153/2804/5265/3797/83548/11258/6892/6643/64788/1778/9871/55850/51164/90196/10113/6844/9463/5587/57511/55973/9632/56681/63971/10945/57020/…
GO:0010256	endomembrane system organization	391	0.289865	1.41162	0.00194553	0.0203471	0.0155633	3761	tags=26%, list=19%, signal=22%	5205/9519/9525/57088/23271/288/23175/5728/23208/51062/8436/1289/148229/5270/1191/53947/5595/23332/256979/6647/51028/4000/2647/91949/5819/662/10783/55300/27243/8729/9712/57142/92154/27035/6711/57198/5862/10142/9659/55971/83547/25839/50999/891/19/9321/5289/5578/6676/10313/54943/55014/255220/2852/2804/80346/5605/23682/51429/389158/30846/83548/23353/22930/9818/221496/29911/51160/23671/6855/25978/8431…
GO:0001501	skeletal system development	484	0.290352	1.43407	0.00199601	0.0203471	0.0155633	2794	tags=20%, list=14%, signal=18%	340419/2200/51715/1490/7482/1739/4256/4325/5777/5156/7043/1009/871/4883/4060/2138/4313/5396/84159/5447/5087/4856/9249/7763/7092/23314/10220/1303/7291/5595/5745/5916/55870/3696/53/10682/6591/583/25836/81792/5251/5950/7059/3223/124976/4148/10631/5308/145258/3207/64764/2737/1116/5741/7020/94/8313/134701/3636/3212/6468/7483/9321/6474/50515/55112/9507/197/3487/3638/579/1432/2662/64651/5469/4781/1240/8…
GO:0001666	response to hypoxia	339	0.290396	1.38857	0.00390625	0.0322425	0.024662	4095	tags=27%, list=21%, signal=22%	1543/5698/114990/283/29988/100/3778/847/1803/9978/5728/7043/4313/8453/4780/5689/1027/22933/84962/7291/4000/5743/947/7391/5696/317/50809/10891/5715/26355/8614/7057/10631/7225/9361/54541/132864/1788/94/7424/5692/2627/5352/891/890/6547/7097/5694/360/5467/7049/3162/4204/5664/8837/210/5713/405/5695/10911/5704/9124/6548/112398/6262/5714/4524/4929/538/22953/25828/6649/81/1906/6347/5179/8996/2185/4049/64…
GO:0022604	regulation of cell morphogenesis	428	0.291621	1.42697	0.00200803	0.0203471	0.0155633	4360	tags=28%, list=22%, signal=22%	6091/4734/23189/8829/10979/4133/22902/118987/2035/23043/1739/9912/5728/25791/11078/2059/2043/4627/7070/4070/10602/5168/1942/8831/344901/4478/5365/54873/57175/23025/26037/7143/6284/3897/2258/29780/10276/58480/57611/10631/57142/7225/57464/23433/23370/3055/5362/1523/23580/2902/6281/10810/8153/6474/6857/11135/7694/10428/2048/4776/79006/2335/6354/8482/2245/56990/10154/57580/7444/6678/3475/1808/23136/1…
GO:0036293	response to decreased oxygen levels	347	0.29198	1.40028	0.00390625	0.0322425	0.024662	4095	tags=27%, list=21%, signal=22%	1543/5698/114990/283/1490/29988/100/3778/847/1803/9978/5728/7043/4313/8453/4780/5689/1027/22933/84962/7291/4000/5743/947/7391/5696/317/50809/10891/5715/26355/8614/7057/10631/7225/9361/54541/132864/1788/94/7424/5692/2627/5352/891/890/6547/7097/5694/360/5467/7049/3162/4204/5664/8837/210/5713/405/5695/10911/5704/9124/6548/112398/9463/6262/5714/4524/4929/538/22953/25828/6649/81/1906/6347/5179/8996/50…
GO:0019216	regulation of lipid metabolic process	355	0.293004	1.40635	0.00392927	0.0322425	0.024662	2668	tags=22%, list=14%, signal=20%	8503/1543/5468/1490/8644/29103/3356/5156/221395/6604/5447/7296/8611/2181/185/5525/7291/6647/1376/5743/80205/1595/340895/4790/26230/6591/2246/10891/3156/3490/51599/3417/23179/2170/9453/58526/57406/11160/55294/32/7132/94101/27122/718/19/34/768239/79071/5565/4199/3638/1738/8648/9965/23309/85441/4047/26580/2852/8013/4862/5469/10464/8800/33/9314/3358/338/3172/64788/3357/29982/64919/10499/123/5629/37/5…
GO:0043900	regulation of multi-organism process	382	0.293244	1.42338	0.00389105	0.0322425	0.024662	5169	tags=34%, list=26%, signal=26%	5806/2494/9525/10758/3434/100/2959/8519/338879/23208/2332/639/6772/2963/22933/5595/130399/10475/5819/440275/54941/11074/27243/3428/8812/384/2934/6041/23643/79400/114771/90678/55337/3956/9636/27074/255520/4599/10410/60343/5578/51495/377630/23328/8638/6598/10018/2741/83666/149233/5091/136242/55601/24138/10221/344758/643394/7128/3593/3565/7076/7706/3440/25833/25978/5441/6993/91543/5629/10581/6733/65…
GO:0001101	response to acid chemical	319	0.293849	1.39194	0.00402414	0.0322425	0.024662	3571	tags=25%, list=18%, signal=20%	3371/5737/5468/1490/493/22849/205860/847/8644/9076/23376/5156/1291/4313/3155/1027/55915/5916/5743/6494/5950/10891/3490/2934/222545/1244/57521/1956/10626/2170/1788/143686/2696/7350/58528/7292/2902/7483/197131/891/19/5289/7097/8648/4776/54929/2741/360/7049/9314/210/338/11211/54331/23304/6678/8649/5727/1281/1645/478/56603/64121/55004/4524/4914/538/6096/2937/7494/11344/1843/5444/1906/6347/5020/8463/2…
GO:0010959	regulation of metal ion transport	340	0.294526	1.40859	0.00387597	0.0322425	0.024662	3794	tags=27%, list=19%, signal=22%	4734/3627/493/5144/1739/288/5728/5777/3356/30820/2332/7070/623/5270/3958/783/6375/6406/6373/782/5142/5743/2771/1318/774/2669/930/8614/10008/5025/567/9472/7225/201140/10142/390155/120793/2902/3755/10681/785/482/3736/7439/4846/7466/6236/3306/10288/6640/28954/55800/2852/3746/387129/57214/2273/7871/477/775/825/3788/11060/54800/1950/6548/6844/816/6262/817/967/781/6690/2259/56704/538/22953/799/1804/100…
GO:0006869	lipid transport	336	0.298198	1.42354	0.00391389	0.0322425	0.024662	3921	tags=28%, list=20%, signal=23%	5205/5468/9525/5321/28232/23780/80765/624/148229/83394/23461/1191/2181/4035/185/10079/2182/5360/1376/79135/10396/10350/9399/4790/23460/114884/5950/23762/10351/124976/1244/7057/5025/114880/57198/64220/2170/9600/58526/5243/32/286256/19/1119/5565/6342/8648/9429/23673/5467/729330/7274/4481/201780/338/3783/2172/788/8647/1950/10499/5727/123/6721/1645/54677/23344/7110/8399/347/55004/3933/738/341/153768/…
GO:0070482	response to oxygen levels	369	0.300036	1.44852	0.00196078	0.0203471	0.0155633	4095	tags=27%, list=21%, signal=22%	1543/5468/5698/114990/283/1490/29988/100/3778/847/1803/9978/523/5728/7043/4313/8453/4780/5689/1027/22933/84962/7291/4000/5743/947/7391/5696/317/50809/10891/5715/26355/8614/7057/10631/7225/27035/9361/54541/132864/1788/94/7424/5692/355/2627/5352/891/890/6547/7097/5694/360/5467/7049/3162/4204/5664/8837/210/5713/51167/405/5695/10911/5704/9124/6548/112398/9463/6262/5714/4524/1026/4929/538/22953/25828/…
GO:0090596	sensory organ morphogenesis	249	0.302679	1.38799	0.00592885	0.0424127	0.0324411	4015	tags=27%, list=21%, signal=22%	4237/84189/2200/23424/121227/7482/1289/7070/639/2138/5396/25945/10220/7291/5595/6647/5916/3150/80736/84678/25836/5950/5459/182/5308/145258/2737/64220/7976/7020/357/2779/7483/50937/10083/3638/2048/9620/579/8013/57010/340784/4211/5797/1950/5629/1735/7471/56603/7545/6096/1856/23287/4487/4669/1906/3065/113246/4040/1750/1301/53904/1280/26018/2780/8289/6121/5080
GO:0031667	response to nutrient levels	421	0.303	1.48268	0.00198807	0.0203471	0.0155633	3508	tags=27%, list=18%, signal=22%	1543/3627/3371/5468/467/1728/100/7482/847/8644/29103/5728/1649/5447/4780/3155/2181/22933/2182/5595/6647/130399/3170/5743/2771/5292/7391/6591/440275/583/317/5251/10891/3428/3156/2934/79065/8614/57521/4316/27244/10631/5308/1956/1788/5741/143686/2696/7350/58528/7378/32/355/19/5289/8648/6752/1603/23408/56477/360/5467/3162/7274/2153/6566/178/5469/8805/210/3358/10919/55364/122622/7425/3565/11337/7706/2…
GO:0060070	canonical Wnt signaling pathway	294	0.303268	1.42477	0.00197628	0.0203471	0.0155633	5089	tags=34%, list=26%, signal=25%	340419/5698/7482/6932/9978/3489/5728/1649/5689/55366/84870/5916/1000/4790/5696/3670/6591/1540/5715/80351/63923/2737/7976/8313/6425/27031/5692/23240/7483/27122/3487/9096/5694/1432/84445/8549/9314/5713/2932/11211/219771/5695/6659/5704/607/1950/8658/2735/406/6424/7471/6262/5218/5714/54949/55681/4929/998/1856/8452/59352/1896/6469/6788/3065/7403/4040/166/51366/23072/5701/55608/9861/8326/81847/5800/568…
GO:0051961	negative regulation of nervous system development	267	0.305671	1.41797	0.00582524	0.0424127	0.0324411	3478	tags=23%, list=18%, signal=19%	23189/8829/89927/22902/5728/25791/2043/7070/9289/1942/8831/11075/5087/344901/4035/22933/282969/7143/3670/440275/26228/2258/8898/182/567/57142/6911/81618/112755/7225/2737/3956/152330/22876/382/7097/2048/4776/5469/1495/27257/2932/4211/79191/3475/4152/6993/1281/9451/7025/27124/23432/5458/5992/5376/4821/23111/10660/5530/6469/3398
GO:0001822	kidney development	264	0.305736	1.41928	0.00570342	0.0424127	0.0324411	2769	tags=19%, list=14%, signal=17%	2200/8829/10272/7482/847/1739/4072/5156/2043/4070/2138/6772/84159/5087/9500/55366/10220/2650/185/5314/947/9245/2246/25836/51196/384/182/10252/3207/2737/64220/7020/8710/27031/5420/4643/6492/7466/10018/84445/8837/5471/25976/79191/6659/342372/168002/5727/5629/7471/4811
GO:0001655	urogenital system development	316	0.305753	1.44713	0.002	0.0203471	0.0155633	2769	tags=20%, list=14%, signal=18%	2200/3371/8829/10272/7482/847/1739/5728/3691/4072/5156/2043/4070/2138/6772/84159/5087/9500/55366/1027/10220/2650/185/5916/5314/947/9245/2246/25836/51196/5950/384/182/10252/3207/2737/64220/7020/8710/27031/5420/4643/768239/6492/7466/9420/10018/9096/2048/5268/84445/8549/8837/5471/25976/79191/6659/342372/168002/5727/5629/2735/7471/4811
GO:0072001	renal system development	280	0.307104	1.43229	0.00392157	0.0322425	0.024662	2769	tags=20%, list=14%, signal=17%	2200/8829/10272/7482/847/1739/3691/4072/5156/2043/4070/2138/6772/84159/5087/9500/55366/10220/2650/185/5314/947/9245/2246/25836/51196/5950/384/182/10252/3207/2737/64220/7020/8710/27031/5420/4643/6492/7466/10018/9096/84445/8549/8837/5471/25976/79191/6659/342372/168002/5727/5629/7471/4811
GO:0030258	lipid modification	272	0.307249	1.42905	0.00588235	0.0424127	0.0324411	3351	tags=28%, list=17%, signal=24%	8708/1543/5468/8612/5298/1839/56898/5728/55613/5156/2885/3632/5447/10455/1608/8611/185/7291/1376/8776/1666/51447/1384/2065/2109/64748/2246/55300/10891/930/942/8898/5297/1956/2170/8527/35/32/3636/22876/9365/138429/34/3633/5289/10380/6342/9965/3295/5467/4254/2250/1432/8013/33/4952/22979/55529/1950/2252/37/29851/2110/54677/51/30/5288/347/55004/27124/84668/3033/685/38/341/55825/83752
GO:0032102	negative regulation of response to external stimulus	266	0.309609	1.43661	0.00578035	0.0424127	0.0324411	2498	tags=20%, list=13%, signal=17%	5627/6091/5468/8829/3434/100/5728/5156/2043/639/5270/3827/4856/7133/22933/57175/23332/55870/7143/947/4790/7391/3670/6591/583/54941/26228/384/3156/7057/53833/116443/56547/5692/7132/2902/22876/60343/64838/135228/4846/5467/2852/199/9314/10221/7128/3593/3565/7103/4889/170692
GO:0006694	steroid biosynthetic process	183	0.315675	1.39956	0.00594059	0.0424127	0.0324411	2065	tags=18%, list=11%, signal=16%	51170/8644/9023/2230/51706/5447/5087/6647/64746/1595/340895/4790/10682/6591/2246/10891/3156/3490/1718/114880/9453/11160/32/27122/79071/3638/9420/6342/9965/3295/4047/80270/5469
GO:0050768	negative regulation of neurogenesis	247	0.317108	1.45545	0.00390625	0.0322425	0.024662	3478	tags=23%, list=18%, signal=19%	23189/8829/89927/22902/5728/25791/2043/7070/9289/1942/8831/11075/5087/344901/4035/22933/282969/7143/3670/440275/26228/2258/182/567/57142/6911/81618/112755/7225/2737/3956/152330/22876/382/2048/4776/5469/1495/27257/2932/4211/79191/3475/4152/6993/1281/7025/27124/5458/5376/4821/23111/10660/5530/6469/3398
GO:0043687	post-translational protein modification	439	0.317179	1.55595	0.00200803	0.0203471	0.0155633	4011	tags=27%, list=20%, signal=22%	140458/1368/2200/10517/3371/5698/115201/51299/10272/114907/9978/54587/4008/7070/3827/8453/10232/5689/3912/93611/5872/222235/54742/26234/1000/5768/419/5696/84078/5715/22854/3490/55827/4148/8614/23194/3956/123879/51088/152330/5862/5864/1048/140461/55294/154881/5692/51138/153642/6468/718/135228/7466/197/3487/89890/6975/26272/5694/83987/2153/84871/80204/80344/123228/2335/23682/140456/126433/54165/526…
GO:0008202	steroid metabolic process	306	0.318231	1.50227	0.00199601	0.0203471	0.0155633	2676	tags=20%, list=14%, signal=18%	5205/2494/1543/51170/23780/847/8644/3953/5156/9023/2230/10720/51706/5447/5087/185/6647/64746/1595/340895/4790/10682/6591/2246/10891/3156/3490/1718/114880/9453/11160/32/7292/3991/1555/27122/19/79071/10136/3638/9420/6342/9965/3295/5467/4047/6783/4204/80270/5469/33/338/64788/25976/3565/2538/7367/8647/5629/37/6721/1645
GO:0048705	skeletal system morphogenesis	210	0.31963	1.43525	0.00389105	0.0322425	0.024662	2794	tags=22%, list=14%, signal=19%	51715/1490/1739/4256/4325/5156/7043/871/2138/4313/5396/84159/5447/9249/7763/23314/7291/5916/25836/7059/145258/3207/2737/7020/8313/134701/3636/3212/7483/9321/6474/50515/55112/3638/579/1432/64651/56914/3204/25976/8538/1305/3225/6424/649/64399/56603
GO:0046488	phosphatidylinositol metabolic process	213	0.320365	1.44247	0.00385356	0.0322425	0.024662	3118	tags=25%, list=16%, signal=22%	8503/5321/5298/8605/1839/5728/55613/3356/5156/2885/3632/1040/83394/9488/8776/51447/2065/2246/55300/930/51227/942/8898/5297/84992/1956/9600/3636/22876/9365/138429/3633/5289/66036/10380/9965/4254/2250/3358/4952/3357/22979/55529/1950/80230/2252/29851/64419/5288/8399/5867/27124/84668/685
GO:0016050	vesicle organization	374	0.320495	1.54648	0.00199203	0.0203471	0.0155633	3761	tags=26%, list=19%, signal=22%	9519/54843/9525/11138/9910/54809/219285/23208/84286/5270/55633/22870/51028/23025/2647/3257/10396/5819/947/8775/55300/27243/8729/6810/414060/9712/94121/8723/79774/8411/54885/27352/112755/5864/114088/126003/7405/83871/357/83547/6281/19/10802/115704/5289/122553/6857/27072/3638/55014/415117/23673/255220/2153/57030/23682/5265/6504/6892/6643/129049/9871/374403/29911/51160/414059/6855/25978/10113/23232/…
GO:0051258	protein polymerization	240	0.321617	1.46827	0.00395257	0.0322425	0.024662	3321	tags=24%, list=17%, signal=20%	22837/8936/55761/23189/283/23271/1739/11078/2059/2885/29767/10602/22921/11075/1027/57175/23332/25999/54820/27243/2258/2934/6709/6711/830/10142/58526/3055/7111/55971/4599/23580/10456/10552/382/10810/221074/11135/89795/4204/118/199/5997/10344/57580/2241/9463/253725/253260/27338/5063/27124/6249/8195/10152/2801/1440/11344
GO:0060541	respiratory system development	197	0.321686	1.4322	0.006	0.0424127	0.0324411	2752	tags=21%, list=14%, signal=18%	340419/9242/3371/1490/10272/100/7482/5156/7043/2138/29899/5595/1907/5916/2246/5251/5950/93986/5308/10252/1956/2737/64220/1116/5864/27031/2627/4846/3988/10551/9620/4781/4015/147372/10905/6678/2252/5629/10630/2735/64399
GO:0045665	negative regulation of neuron differentiation	193	0.333085	1.48253	0.00199601	0.0203471	0.0155633	3478	tags=25%, list=18%, signal=21%	23189/8829/22902/5728/25791/2043/7070/1942/8831/11075/5087/344901/4035/282969/7143/3670/440275/2258/182/567/57142/6911/81618/112755/7225/2737/3956/152330/22876/382/2048/4776/5469/27257/2932/4211/79191/3475/7025/27124/5458/5376/4821/23111/10660/5530/6469/3398
GO:0030323	respiratory tube development	175	0.33502	1.48215	0.00583658	0.0424127	0.0324411	2752	tags=22%, list=14%, signal=19%	340419/3371/1490/10272/100/7482/5156/7043/2138/29899/5595/1907/2246/5251/5950/93986/5308/10252/1956/2737/64220/1116/5864/27031/2627/4846/3988/10551/9620/4781/4015/147372/10905/6678/2252/5629/10630/2735/64399
GO:0046890	regulation of lipid biosynthetic process	165	0.336959	1.4721	0.00595238	0.0424127	0.0324411	2662	tags=25%, list=14%, signal=22%	8644/3356/221395/5447/2181/6647/5743/1595/340895/4790/6591/2246/10891/3156/3490/3417/2170/9453/58526/57406/11160/55294/32/7132/94101/27122/718/79071/5565/3638/9965/4047/2852/10464/33/3358/338/3357/5629/37/6721
GO:0015718	monocarboxylic acid transport	155	0.337446	1.45364	0.00604839	0.0424127	0.0324411	3842	tags=30%, list=20%, signal=24%	5205/5468/5321/28232/80765/624/7223/2181/2182/1376/9194/1244/7057/5025/2170/58526/32/286256/5565/8648/5467/729330/6566/201780/117247/2172/151473/788/8647/10499/123/1645/54677/8399/3933/55238/8714/1906/5020/80763/114571/634/8273/28234/50487/301
GO:0060828	regulation of canonical Wnt signaling pathway	240	0.337494	1.54076	0.00197628	0.0203471	0.0155633	5774	tags=41%, list=30%, signal=29%	340419/5698/7482/9978/3489/1649/5689/55366/84870/1000/4790/5696/3670/6591/1540/5715/80351/63923/2737/8313/6425/27031/5692/23240/27122/3487/9096/5694/1432/84445/8549/5713/2932/219771/5695/6659/5704/8658/2735/406/6424/7471/5218/5714/54949/55681/1856/8452/59352/1896/6469/6788/3065/4040/166/51366/23072/5701/55608/9861/8326/81847/5800/5685/5706/3485/147906/83999/6657/8945/51704/7481/7089/115908/1452/8…
GO:0006888	ER to Golgi vesicle-mediated transport	177	0.338775	1.50027	0.00585938	0.0424127	0.0324411	3319	tags=25%, list=17%, signal=21%	5627/288/1780/22870/4253/29097/91949/8775/8729/90522/6709/64764/6711/10540/126003/830/10897/25839/10802/81555/122553/3638/26286/51124/55014/2153/2804/5265/83548/11258/64788/1778/9871/51164/10113/57511/55973/9632/56681/10945/10175/372/2801/8655/8452
GO:0030324	lung development	171	0.33905	1.49075	0.00591716	0.0424127	0.0324411	2752	tags=23%, list=14%, signal=20%	340419/3371/1490/10272/100/7482/5156/7043/2138/29899/5595/1907/2246/5251/5950/93986/5308/10252/1956/2737/64220/1116/5864/27031/2627/4846/3988/10551/9620/4781/4015/147372/10905/6678/2252/5629/10630/2735/64399
GO:0050866	negative regulation of cell activation	169	0.341037	1.49564	0.00397614	0.0322425	0.024662	2557	tags=21%, list=13%, signal=19%	1739/3659/5777/5156/221395/3598/639/5270/10457/3958/6375/10385/29126/100507436/1540/384/114771/2737/53833/355/7292/23240/133396/4846/10288/3162/2852/57045/10464/26191/7128/374403/3565/3440/170692/2241
GO:0033002	muscle cell proliferation	170	0.342395	1.5034	0.00397614	0.0322425	0.024662	2486	tags=25%, list=13%, signal=22%	5468/283/3570/1839/5728/7043/4883/4835/6772/4313/4856/1027/1901/5743/5292/51135/5950/10891/3156/57447/7057/1956/27035/2627/891/2660/5467/7049/3162/2852/1432/8013/199/5600/10135/9314/8837/10221/7128/3593/4211/4889
GO:0043583	ear development	206	0.343387	1.5436	0.00193798	0.0203471	0.0155633	3853	tags=26%, list=20%, signal=21%	84189/5205/121227/4919/1889/7043/2138/5396/1027/7291/5595/6647/80736/25836/1687/5459/182/145258/2737/64220/7976/7020/357/9321/890/780/9481/10083/3638/10018/2048/9620/579/8013/8549/340784/6678/5629/7471/7545/1052/9547/1856/4487/4669/1906/6469/246213/9474/1750/1301/53904/1280/26018
GO:1902652	secondary alcohol metabolic process	140	0.3438	1.46624	0.00407332	0.0324375	0.0248112	2662	tags=21%, list=14%, signal=19%	23780/847/3953/9023/2230/5447/6647/1595/10682/2246/3156/1718/9453/11160/32/7292/3991/19/79071/10136/3638/9420/5467/4047/33/338/64788/3565/37/6721
GO:0031345	negative regulation of cell projection organization	151	0.343943	1.4784	0.00604839	0.0424127	0.0324411	1875	tags=19%, list=10%, signal=18%	23189/8829/22902/5728/25791/2043/7070/4070/1942/8831/11075/344901/5365/4035/7143/26228/2258/567/57142/6911/81618/112755/7225/3956/22876/382/115704/2048/4776
GO:0090090	negative regulation of canonical Wnt signaling pathway	164	0.345103	1.50596	0.00199203	0.0203471	0.0155633	5774	tags=44%, list=30%, signal=31%	5698/9978/3489/1649/5689/1000/5696/3670/6591/1540/5715/63923/2737/8313/6425/27031/5692/23240/27122/3487/9096/5694/1432/84445/5713/2932/5695/5704/2735/6424/5714/54949/55681/1856/8452/6469/6788/3065/4040/166/23072/5701/9861/5800/5685/5706/3485/147906/83999/6657/7481/7089/115908/1452/5700/26585/324/5705/7474/4300/27130/5686/79960/2487/5720/8994/8323/85409/147111/10213/22881/6662/55612
GO:0048284	organelle fusion	180	0.347378	1.53596	0.00199203	0.0203471	0.0155633	2983	tags=26%, list=15%, signal=22%	54843/11138/9910/54809/219285/23208/84286/84749/55633/662/6810/414060/9712/94121/79774/8411/54885/27352/112755/56947/5864/114088/7405/83871/115704/6857/27072/55014/415117/374986/23673/6504/84895/6892/129049/374403/414059/25978/23232/6844/54734/6861/83849/94122/6616/8291/79735/10493
GO:1901568	fatty acid derivative metabolic process	151	0.347395	1.49324	0.00201613	0.0203471	0.0155633	3928	tags=30%, list=20%, signal=24%	1543/5321/8605/221955/8644/56898/3155/2181/29785/2182/5595/1907/5743/64834/79993/54898/11343/7920/22949/7132/1555/66002/79071/7097/3295/81616/10464/1573/11283/9374/10630/4259/51/2686/8399/38/6319/5444/1906/8694/50487/84869/301/2879/873/9524
GO:0009612	response to mechanical stimulus	208	0.348355	1.56601	0.00193424	0.0203471	0.0155633	4936	tags=40%, list=25%, signal=30%	84189/3627/3371/5468/3659/3356/4212/3727/623/4615/5270/125336/5595/5743/160518/4790/54532/93986/7057/4316/10631/1956/64220/7508/1116/1647/355/7132/891/3736/3726/7273/441027/4214/26090/1432/3746/477/9379/22927/23353/8932/342372/6548/5727/1281/6323/6262/40/4914/10746/8195/5723/9531/1906/6347/8048/2185/2534/2115/1756/1301/4878/834/5311/117532/8915/572/4792/3485/2729/943/63982/7481/6610/1535/375611/8…
GO:0008203	cholesterol metabolic process	135	0.350279	1.48633	0.00409836	0.0324391	0.0248124	2662	tags=22%, list=14%, signal=19%	23780/847/3953/9023/2230/5447/6647/1595/10682/2246/3156/1718/9453/11160/32/7292/3991/19/79071/10136/3638/9420/5467/4047/33/338/64788/3565/37/6721
GO:0030041	actin filament polymerization	151	0.350778	1.50778	0.00201613	0.0203471	0.0155633	3321	tags=26%, list=17%, signal=22%	22837/8936/55761/23189/283/1739/11078/2059/2885/29767/10602/22921/57175/2934/6709/6711/830/3055/7111/55971/23580/10456/10552/382/10810/11135/118/199/10344/57580/2241/9463/253725/253260/5063/8195/10152/1440/11344
GO:2000377	regulation of reactive oxygen species metabolic process	161	0.350871	1.52121	0.00202429	0.0203471	0.0155633	2397	tags=20%, list=12%, signal=18%	5806/493/23564/8644/3099/2885/4835/1191/4780/22933/185/6647/5743/947/384/59272/7057/5025/10516/1956/7020/7350/148022/3043/1647/2902/23408/1432/199/9314/8837/8570/3565
GO:0019079	viral genome replication	111	0.361321	1.4865	0.00618557	0.0425176	0.0325213	5169	tags=41%, list=26%, signal=31%	2494/3434/10663/8519/2332/1487/440275/3428/8812/6041/5297/8411/55337/9636/4599/10410/51495/8638/6598/24138/91543/5629/10581/6733/6590/5288/998/56829/6347/9475/140564/9474/117854/10450/5479/6829/6352/23367/10332/27350/1654/1488/2621/7153/4057/10155
GO:0006906	vesicle fusion	151	0.36518	1.56969	0.00201613	0.0203471	0.0155633	2952	tags=26%, list=15%, signal=22%	54843/11138/9910/54809/219285/23208/84286/55633/6810/414060/9712/94121/79774/8411/54885/27352/112755/5864/114088/7405/83871/115704/6857/27072/55014/415117/23673/6504/6892/129049/374403/414059/23232/6844/54734/6861/83849/94122/6616/8291/79735
GO:0043901	negative regulation of multi-organism process	165	0.365699	1.59766	0.00198413	0.0203471	0.0155633	4482	tags=33%, list=23%, signal=25%	5806/3434/100/8519/639/6772/22933/130399/440275/54941/11074/3428/8812/384/2934/6041/55337/9636/4599/10410/60343/8638/24138/10221/344758/7128/3593/7076/7706/3440/25833/91543/5629/10581/6733/6590/56829/3065/140564/4049/85363/117854/11043/10549/6348/23005/4153/79102/79594/8724/153218/27306/4838/6352
GO:0090174	organelle membrane fusion	156	0.370863	1.60227	0.002	0.0203471	0.0155633	2952	tags=27%, list=15%, signal=23%	54843/11138/9910/54809/219285/23208/84286/55633/662/6810/414060/9712/94121/79774/8411/54885/27352/112755/5864/114088/7405/83871/115704/6857/27072/55014/415117/23673/6504/6892/129049/374403/414059/25978/23232/6844/54734/6861/83849/94122/6616/8291/79735
GO:0010977	negative regulation of neuron projection development	128	0.371414	1.57293	0.0020284	0.0203471	0.0155633	1875	tags=20%, list=10%, signal=18%	23189/8829/22902/5728/25791/2043/7070/1942/8831/11075/344901/4035/7143/2258/567/57142/6911/81618/112755/7225/3956/22876/382/2048/4776
GO:0006690	icosanoid metabolic process	101	0.37297	1.51184	0.00616016	0.0425176	0.0325213	3913	tags=29%, list=20%, signal=24%	1543/5321/8605/221955/8644/29785/5595/1907/5743/11343/7920/22949/7132/1555/66002/7097/10464/1573/11283/10630/4259/51/2686/8399/5444/1906/50487/301/2879/873
GO:0072593	reactive oxygen species metabolic process	240	0.375237	1.71306	0.00197628	0.0203471	0.0155633	2512	tags=22%, list=13%, signal=19%	5806/1543/1490/1728/493/23564/847/8644/3099/2885/4835/6648/5447/1191/4780/22933/185/6647/5743/947/8729/384/59272/7057/7837/5025/27244/79400/10516/1956/27035/54541/7020/7350/148022/3043/1647/2902/4846/7097/23408/4724/1432/23530/199/9314/8837/51167/8570/3565/4688/57580/2878
GO:0007605	sensory perception of sound	143	0.376379	1.60504	0.00205761	0.0203471	0.0155633	4032	tags=30%, list=21%, signal=24%	84189/5205/4919/494513/2138/125336/1027/6647/54084/6591/25836/1687/54532/5459/7020/349149/89797/7466/10083/152137/80204/57214/7401/56914/84530/5269/40/84059/5458/8195/64699/643226/22953/26521/246213/56751/1301/2917/53904/1280/26018/220074/117532
GO:0090263	positive regulation of canonical Wnt signaling pathway	122	0.377152	1.58351	0.00201613	0.0203471	0.0155633	5089	tags=34%, list=26%, signal=25%	340419/5698/7482/5689/55366/84870/4790/5696/5715/80351/8313/5692/5694/8549/5713/5695/6659/5704/8658/406/6424/7471/5714/1856/59352/1896/4040/51366/5701/9861/8326/81847/5685/5706/51704/8796/5700/5705/7474/55737/1654/5686
GO:0048660	regulation of smooth muscle cell proliferation	114	0.379525	1.56972	0.00204918	0.0203471	0.0155633	2486	tags=26%, list=13%, signal=23%	5468/283/3570/1839/7043/4883/4835/6772/4313/1027/1901/5743/51135/10891/3156/57447/7057/1956/27035/5467/3162/2852/8013/199/10135/9314/10221/7128/3593/4889
GO:0019218	regulation of steroid metabolic process	107	0.380824	1.56077	0.00616016	0.0425176	0.0325213	3501	tags=29%, list=18%, signal=24%	8644/5447/185/6647/1595/340895/4790/6591/2246/10891/3156/3490/9453/11160/32/27122/79071/3638/9965/4047/33/338/64788/5629/37/6721/55004/6319/341/134429/4597
GO:0048659	smooth muscle cell proliferation	117	0.380847	1.58263	0.00205339	0.0203471	0.0155633	2486	tags=26%, list=13%, signal=23%	5468/283/3570/1839/7043/4883/4835/6772/4313/4856/1027/1901/5743/51135/10891/3156/57447/7057/1956/27035/5467/3162/2852/8013/199/10135/9314/10221/7128/3593/4889
GO:0007584	response to nutrient	172	0.386267	1.69431	0.00201207	0.0203471	0.0155633	2178	tags=26%, list=11%, signal=23%	1543/3627/3371/5468/1728/100/847/8644/5728/5447/3155/2181/2182/3170/5743/2771/5292/7391/6591/317/5251/3156/2934/8614/10631/5308/1956/1788/5741/2696/19/8648/6752/1603/56477/360/5467/3162/7274/2153/6566/178/5469/8805/210
GO:1903900	regulation of viral life cycle	131	0.38812	1.64156	0.0020284	0.0203471	0.0155633	2854	tags=25%, list=15%, signal=22%	5806/2494/9525/3434/8519/2332/10475/5819/440275/11074/27243/3428/8812/2934/6041/55337/3956/9636/27074/4599/10410/51495/8638/5091/24138/7706/3440/25978/91543/5629/10581/6733/6590
GO:0050954	sensory perception of mechanical stimulus	160	0.390348	1.69055	0.00200401	0.0203471	0.0155633	4032	tags=31%, list=21%, signal=25%	84189/5205/4919/494513/3356/2138/5270/125336/1027/6647/54084/6591/25836/1687/54532/5459/5864/7020/349149/89797/3736/7466/10083/152137/80204/57214/7401/56914/84530/5269/6323/40/84059/5458/4914/8195/64699/643226/22953/26521/2534/246213/56751/1301/2917/53904/1280/26018/220074/117532
