# Supplementary material for: Transcriptome-Wide Effects of Sphingosine Kinases Knockdown in Metastatic Prostate and Breast Cancer Cells: Implications for Therapeutic Targeting
Source: Front Pharmacol. 2019 Mar 27;10:303. doi: 10.3389/fphar.2019.00303 (PMC6445839; doi:10.3389/fphar.2019.00303)
Supplement: Supplementary file 3 [file Table_3.XLSX]

## Sheet: data.frame(ggo)
	Supplementary table 3. Gene-set enrichment analysis of gene ontology biological process enrichment pathways in response to SK2 KD in prostate cancer cells
ID	Description	setSize	enrichmentScore	NES	pvalue	p.adjust	qvalues	rank	leading_edge	core_enrichment
GO:0002478	antigen processing and presentation of exogenous peptide antigen	170	-0.372415	-1.79344	0.00319489	0.0490572	0.0398958	4140	tags=39%, list=21%, signal=31%	3798/2207/26153/51143/8773/8722/4689/3117/1514/653361/5708/11127/5682/3109/9554/84643/50489/1147/375/5691/5709/811/10121/6396/7879/1783/164/1785/9341/51128/64837/567/3123/6890/22872/3127/830/29127/5714/972/9493/3134/1780/5696/5701/5704/1062/5706/5699/6892/5693/3105/3551/5641/3119/3107/5720/3106/5721/285643/3133/829/6891/5698/3685
GO:0048002	antigen processing and presentation of peptide antigen	183	-0.367073	-1.77947	0.00324675	0.0490572	0.0398958	4140	tags=37%, list=21%, signal=29%	3798/2207/26153/51143/8773/8722/4689/3117/1514/653361/5708/11127/5682/3109/9554/84643/50489/1147/375/5691/5709/811/10121/6396/7879/1783/164/1785/9341/51128/64837/567/3123/6890/22872/3127/10134/830/29127/5714/972/9493/3134/1780/5696/5701/5704/1062/5706/5699/6892/5693/3105/3551/5641/3119/3107/5720/3106/5721/285643/64167/3133/829/6891/5698/3685
GO:0019884	antigen processing and presentation of exogenous antigen	177	-0.354611	-1.71383	0.00320513	0.0490572	0.0398958	4140	tags=37%, list=21%, signal=30%	3798/2207/26153/51143/8773/8722/4689/3117/1514/653361/5708/11127/5682/3109/9554/84643/50489/1147/375/5691/5709/811/10121/6396/7879/1783/164/1785/9341/51128/64837/567/3123/6890/22872/3127/830/29127/5714/972/9493/3134/1780/5696/5701/5704/1062/5706/5699/6892/5693/3105/3551/5641/3119/3107/5720/3106/5721/285643/3133/829/6891/5698/3685
GO:0046031	ADP metabolic process	104	-0.348418	-1.53924	0.00277778	0.0490572	0.0398958	3694	tags=32%, list=19%, signal=26%	129401/3939/441531/9688/23636/2646/2819/405/7167/26330/9759/5230/51548/11097/2584/2027/5903/8480/2026/5563/572/204/5562/5214/5315/23279/5027/23511/2821/26289/57103/5213/83440
GO:0097164	ammonium ion metabolic process	191	-0.332489	-1.6184	0.00326797	0.0490572	0.0398958	3369	tags=27%, list=17%, signal=23%	55349/2903/5444/231/4204/8605/1071/54979/55331/1141/10162/3990/50640/79888/1312/1120/1725/501/6583/54677/112483/55304/23659/1201/6531/130367/63874/84879/1645/166929/3949/8644/55737/57016/5168/10558/8424/1646/1374/79153/590/6584/1040/80736/5321/4929/56848/23446/57153/5920/5447/10908
GO:0035967	cellular response to topologically incorrect protein	152	-0.325024	-1.54337	0.00301205	0.0490572	0.0398958	4270	tags=37%, list=22%, signal=29%	51009/84699/7353/2134/6388/5526/91445/7709/58477/7917/10952/467/7466/10273/811/439/6048/7095/84447/10113/6745/10897/8614/3303/5770/9114/55658/55741/153090/79139/22872/10551/1861/1388/26608/10013/7009/55176/2135/8720/55738/55829/11015/10018/37/55139/1200/55033/11231/9666/10585/581/30827/3576/80279
GO:0035966	response to topologically incorrect protein	191	-0.324562	-1.57981	0.00326797	0.0490572	0.0398958	3692	tags=31%, list=19%, signal=25%	91445/7709/3315/58477/7917/10952/467/7466/10273/811/27129/439/6048/7095/84447/10113/6745/10897/8614/3303/5770/9114/55658/55741/153090/79139/22872/10551/1861/1388/26608/10013/7009/55176/2135/3320/8720/55738/55829/11015/10018/1191/37/55139/27348/10808/11080/1200/55033/11231/9666/10585/7057/581/30827/3576/80279/3306
GO:2001236	regulation of extrinsic apoptotic signaling pathway	152	-0.322221	-1.53006	0.00301205	0.0490572	0.0398958	3625	tags=30%, list=19%, signal=25%	2070/2950/2668/64114/467/8692/219699/1613/5196/596/27429/5366/64798/246330/3303/841/7046/1437/5970/7186/51741/2730/2876/90/81618/5518/5598/10616/2534/8567/5371/6810/3624/5054/3553/7057/581/1612/3383/3162/652/8743/6789/2537/3685
GO:0034341	response to interferon-gamma	157	-0.313319	-1.49332	0.00316456	0.0490572	0.0398958	2390	tags=22%, list=12%, signal=20%	834/65010/567/7294/3123/10410/8651/7376/4281/3127/4939/684/9021/85363/6356/9111/4938/3134/51667/10379/5371/4940/6737/3105/55337/3119/3107/3459/3106/1612/3383/3133/7098/3659
GO:0006986	response to unfolded protein	171	-0.30974	-1.48755	0.00325733	0.0490572	0.0398958	2786	tags=25%, list=14%, signal=21%	27129/439/7095/84447/10113/6745/10897/8614/3303/5770/9114/55741/153090/79139/22872/10551/1388/26608/7009/55176/2135/3320/8720/55738/55829/11015/10018/37/27348/10808/11080/1200/55033/11231/9666/7057/581/30827/3576/80279/3306
GO:0009991	response to extracellular stimulus	452	0.281385	1.37321	0.00261097	0.0490572	0.0398958	3657	tags=24%, list=19%, signal=20%	1824/3673/440/4217/3934/7378/5743/3371/3157/83990/875/440275/3358/7421/8061/7486/93649/54332/3655/27244/32/5019/867/3155/7071/6715/875/2729/317/1723/6696/8408/355/1965/3141/23394/3627/1978/93664/54468/29103/9779/8195/6581/8897/1373/79718/490/56477/2937/100507055/5914/462/130399/7298/84251/11337/10631/5599/886/96459/6781/92196/6678/80315/2909/64241/8520/2308/4976/23411/2642/2309/7299/583/6722/8915…
GO:0007507	heart development	498	0.282372	1.38654	0.00258065	0.0490572	0.0398958	3678	tags=26%, list=19%, signal=22%	5607/27063/2787/79633/5058/5318/65250/51196/8289/1848/4734/5532/287/60485/10427/11214/6717/129446/26011/27250/54880/23129/7273/93649/9472/25836/10203/5155/32/5019/3491/2033/196528/4088/3357/10277/10087/57534/9645/9821/4886/5111/3670/8543/1767/4763/10818/7541/2022/10252/5781/5600/7468/4015/8195/93/221322/6654/55636/5747/7168/4916/83852/79659/54583/7134/5914/50507/23054/4209/4211/182/55130/1942/303…
GO:0042326	negative regulation of phosphorylation	446	0.28268	1.37837	0.0025974	0.0490572	0.0398958	4367	tags=29%, list=22%, signal=23%	22876/8850/1847/6653/27347/5997/10114/6609/11213/5525/1848/81848/25998/116496/65125/27250/57761/201626/58190/55870/11171/93649/5062/10217/80824/27330/90007/56288/867/54541/4771/84959/11142/64081/151242/25793/57580/4763/2022/324/84062/5080/10252/64853/29103/51637/11329/10318/5576/634/8655/140775/5611/1031/3486/1846/25937/4916/4041/11072/2305/5048/1942/4656/55450/64754/7128/9535/5170/11137/2280/230…
GO:0051493	regulation of cytoskeleton organization	447	0.287408	1.40168	0.00259403	0.0490572	0.0398958	3490	tags=26%, list=18%, signal=22%	89795/28984/5997/5058/10344/56907/11214/10552/7043/7840/55704/27/25978/23433/396/23191/57551/55607/4653/4771/10152/85464/4088/1490/55835/10178/79541/2932/118/92421/57580/10769/3832/324/8243/3925/51466/7408/10565/9181/7514/23271/8195/824/9475/11113/673/5747/56203/7168/1946/55755/4916/2241/10163/50507/50848/57606/23122/93663/10456/9873/5048/7984/133746/128866/9525/6093/80206/119/5063/26054/1236/290…
GO:0048608	reproductive structure development	427	0.290576	1.41174	0.00262467	0.0490572	0.0398958	3530	tags=25%, list=18%, signal=21%	5270/3975/59338/5268/4254/5743/2707/3371/8289/25976/3157/144455/83990/3622/269/51742/5654/3880/192670/7421/55870/8061/93649/25836/8204/5155/22862/867/3491/6715/10046/3148/6599/56154/344758/55224/1495/6696/3856/7477/2661/10818/5781/4216/3815/57448/55366/8195/3020/55636/5747/2186/10461/92/54583/6692/23639/5914/10116/8531/10371/131118/3417/29072/2492/6768/113026/3814/6781/658/152006/9289/8894/11144/…
GO:0001933	negative regulation of protein phosphorylation	409	0.29435	1.42469	0.00262812	0.0490572	0.0398958	3833	tags=26%, list=20%, signal=22%	22876/8850/1847/6653/27347/5997/10114/6609/11213/1848/81848/25998/116496/65125/27250/57761/58190/55870/11171/93649/5062/10217/80824/27330/56288/867/54541/4771/84959/11142/64081/151242/25793/57580/4763/2022/324/84062/5080/10252/64853/51637/11329/10318/5576/634/140775/5611/1031/3486/1846/25937/4916/4041/11072/2305/5048/1942/55450/64754/7128/9535/5170/11137/2280/2308/23411/10507/5795/150290/1445/798…
GO:0043087	regulation of GTPase activity	457	0.294481	1.43721	0.00130719	0.0490572	0.0398958	3341	tags=24%, list=17%, signal=20%	9732/23216/4983/8601/5997/23158/55785/23232/253959/10344/26575/23094/5922/4649/613/9693/1122/51256/23527/9411/23129/132864/57522/6001/26037/396/85440/394/3655/121512/57589/55633/3357/29/50807/7813/23329/55531/2932/57580/4763/577/5365/10276/10252/89839/10565/57636/9779/55789/163486/8195/134957/23143/6654/5747/1946/2245/4916/9910/143872/9462/139818/23654/50848/51429/93663/57584/858/5048/7984/7074/5…
GO:0007409	axonogenesis	431	0.29596	1.43886	0.00262467	0.0490572	0.0398958	3383	tags=24%, list=17%, signal=20%	3975/4983/5058/8239/5335/5532/323/7155/5459/84612/5649/23105/10090/23129/26037/396/85440/22902/288/23191/51761/23111/2290/56288/85464/9637/6696/8408/6259/3670/23499/5365/10818/5080/23394/5781/3925/51466/7408/80208/9798/7436/6654/673/5747/1946/4916/2335/10381/23654/107/65059/5818/30011/6478/10371/5291/5048/1942/7074/3799/5063/1813/6091/886/6905/6477/658/2909/4133/9201/6405/5295/55715/152330/4038/1…
GO:0061458	reproductive system development	430	0.296768	1.44233	0.00263158	0.0490572	0.0398958	3485	tags=25%, list=18%, signal=21%	5270/3975/59338/5268/54477/4254/5743/2707/3371/8289/25976/3157/144455/83990/3622/269/51742/5654/3880/192670/7421/55870/8061/93649/25836/8204/5155/22862/867/3491/6715/10046/3148/6599/56154/344758/55224/1495/6696/3856/7477/2661/10818/5781/4216/3815/57448/55366/8195/3020/55636/5747/2186/10461/92/54583/6692/23639/5914/10116/8531/10371/131118/3417/29072/2492/6768/113026/3814/6781/658/152006/9289/55585…
GO:0010975	regulation of neuron projection development	421	0.298572	1.44798	0.00264901	0.0490572	0.0398958	3383	tags=24%, list=17%, signal=20%	22876/3556/27063/5058/9373/4734/23043/9693/7025/55704/22849/27/5649/23105/10090/23129/26037/396/22902/23258/23191/51761/55607/23111/85464/11141/91752/50807/6696/25793/23499/57580/577/10769/5365/8507/23394/9699/5653/23064/23271/9798/257194/7436/673/5747/9231/1946/4916/2335/23654/10371/23028/5048/1942/7074/7533/5396/5063/3675/1272/5792/6845/6091/183/57699/2332/2909/4133/6405/4976/4038/10507/653/672…
GO:0016570	histone modification	439	0.302201	1.46952	0.00131234	0.0490572	0.0398958	3786	tags=27%, list=19%, signal=23%	8850/200424/3717/7443/8450/1387/22823/3622/51742/890/54880/80312/10014/9646/6871/7994/3009/55209/6304/51366/55870/93649/123169/6883/25836/84864/84312/6018/23168/2033/54790/7703/51780/23522/79903/2005/11108/1911/817/3670/9767/3141/23512/55818/6872/1107/9960/23133/7468/79723/5931/79718/390245/23186/57634/83852/8864/58508/55689/83903/23028/6830/84444/64324/64754/29072/339287/1911/5599/57504/29117/23…
GO:0051272	positive regulation of cellular component movement	450	0.30376	1.48274	0.00129702	0.0490572	0.0398958	3564	tags=25%, list=18%, signal=21%	23224/27286/9750/3673/9732/3678/64750/5420/3717/4254/5743/5058/54566/2113/9373/5335/10344/9693/7941/5649/29126/2919/85440/22902/3655/25836/5155/4653/22800/3491/23473/57214/4088/27086/9043/56034/1672/154810/57580/324/3627/3925/83483/23060/9181/3815/719/9475/6374/5747/375611/4916/2241/2335/8518/4072/2316/50507/3552/2246/57111/23122/10371/358/7074/3037/5063/3675/83706/2822/10631/183/1236/6678/285966…
GO:0030335	positive regulation of cell migration	421	0.304302	1.47577	0.00264901	0.0490572	0.0398958	3907	tags=26%, list=20%, signal=22%	23224/27286/9750/3673/9732/3678/64750/5420/3717/4254/5743/5058/54566/2113/9373/5335/10344/9693/7941/5649/29126/2919/85440/22902/3655/25836/5155/4653/22800/3491/23473/57214/4088/27086/9043/56034/154810/57580/324/3627/83483/23060/9181/3815/719/9475/6374/5747/4916/2241/2335/8518/2316/50507/3552/2246/57111/23122/10371/358/7074/3037/5063/3675/83706/2822/10631/183/1236/6678/285966/5295/10507/8823/1991/…
GO:0001667	ameboidal-type cell migration	326	0.304504	1.44975	0.0027027	0.0490572	0.0398958	3895	tags=27%, list=20%, signal=22%	23224/27286/3673/64750/5607/28984/4254/5743/5058/54566/2113/5335/55612/10014/23129/11171/5155/23473/3357/64081/27086/4627/154810/3670/23499/4763/5781/51466/3815/634/9475/673/5747/6273/2241/5586/10163/4041/889/130399/2246/57111/23122/10371/358/5048/1942/3037/5063/3675/2822/6091/183/6781/6678/5170/6405/5829/8823/6722/8092/90627/57608/7040/8766/5797/2324/11156/80005/388/2637/2625/350/949/3725/7026/8…
GO:2000147	positive regulation of cell motility	439	0.307133	1.49351	0.00131234	0.0490572	0.0398958	3564	tags=25%, list=18%, signal=21%	23224/27286/9750/3673/9732/3678/64750/5420/3717/4254/5743/5058/54566/2113/9373/5335/10344/9693/7941/5649/29126/2919/85440/22902/3655/25836/5155/4653/22800/3491/23473/57214/4088/27086/9043/56034/1672/154810/57580/324/3627/83483/23060/9181/3815/719/9475/6374/5747/375611/4916/2241/2335/8518/4072/2316/50507/3552/2246/57111/23122/10371/358/7074/3037/5063/3675/83706/2822/10631/183/1236/6678/285966/5295…
GO:0061564	axon development	468	0.310108	1.5175	0.00128041	0.0490572	0.0398958	3383	tags=25%, list=17%, signal=21%	22876/3975/4983/3717/3371/5058/8239/5335/5532/323/7155/5459/84612/5649/23105/10090/23129/26037/396/85440/22902/288/23191/51761/23111/2290/56288/4548/85464/9637/1495/6696/8408/6259/3670/23499/5365/10818/5080/23394/5781/3925/51466/7408/23271/80208/9798/7436/6654/673/5747/1946/4916/2335/10381/23654/107/65059/5818/30011/6478/10371/5291/5048/1942/7074/3799/5063/1813/5792/6091/886/6905/6477/658/2909/41…
GO:0016311	dephosphorylation	414	0.310134	1.50199	0.00264201	0.0490572	0.0398958	4539	tags=31%, list=23%, signal=25%	22876/3673/4907/5423/1847/54704/9663/3717/6609/5507/5525/1848/5532/5774/7179/9829/57460/65125/4642/5516/9891/994/58190/22978/9472/84365/10217/80824/80034/29855/55125/85464/84959/4088/57221/23035/1033/5783/121665/23239/3064/5781/8898/23399/5784/9475/8897/221294/1846/993/5533/6815/8226/11072/5209/157313/93034/5494/58478/6093/1813/8073/5792/10288/2822/9665/84240/8945/51559/2280/10507/56953/5795/1502…
GO:0040017	positive regulation of locomotion	469	0.314901	1.53935	0.00128866	0.0490572	0.0398958	3564	tags=26%, list=18%, signal=21%	23224/27286/9750/3673/9732/3678/64750/5420/3717/4254/5743/5058/54566/2113/9373/5335/10344/9693/7941/5649/6809/25978/29126/2919/85440/22902/3655/25836/5155/4653/22800/3491/23473/57214/4088/27086/9043/56034/1672/154810/92421/57580/324/3627/83483/23060/9181/4986/3815/719/9475/6374/5747/375611/4916/2241/2335/8518/4072/2316/50507/3552/2246/57111/23122/10371/858/358/7074/3037/128866/9525/5063/3675/8370…
GO:0007264	small GTPase mediated signal transduction	499	0.31565	1.55088	0.001287	0.0490572	0.0398958	4576	tags=32%, list=23%, signal=25%	9750/9732/4983/4254/5058/55785/51196/253959/10672/23094/5922/4649/8727/64283/613/9693/11214/1122/890/10161/5516/8412/5649/23433/9411/57522/26037/396/85440/394/10564/23191/5062/121512/4653/22800/10152/9844/29/5898/57221/23682/57531/57580/4763/10769/10276/10252/89839/3925/10565/57636/9181/5600/55789/55103/23551/9475/6654/8550/2245/143872/9462/139818/10163/57826/889/6478/10617/2305/93663/3837/57584/…
GO:0071902	positive regulation of protein serine/threonine kinase activity	344	0.317102	1.513	0.00269906	0.0490572	0.0398958	2785	tags=23%, list=14%, signal=20%	1847/5607/28984/4217/3717/4254/5058/10333/51196/5335/8491/1848/219771/54956/4214/84451/23043/9693/11214/7043/50488/57551/5155/257397/57214/7164/3357/10961/5606/11184/7189/10178/9043/56034/7477/51719/10818/5781/4216/5600/3815/4293/1326/345611/152110/9618/100133941/673/8550/4916/8767/92335/50507/9623/727/2246/5291/7984/7074/5608/5063/6091/6416/8797/2081/990/4215/84962/23411/238/1464/1991/1445/5159/…
GO:0018209	peptidyl-serine modification	304	0.31821	1.50375	0.00274725	0.0490572	0.0398958	2295	tags=20%, list=12%, signal=18%	22876/27347/2589/2872/10114/7443/23228/5743/23678/5058/23678/219736/142/1452/8412/85440/5062/23012/1454/5155/54541/202374/11184/51701/10178/57600/8408/1454/11200/817/2932/51719/10769/3447/6872/11329/63967/345611/5601/673/9125/8550/4916/5586/3456/8767/9623/10456/64324/64754/5599/96459/10783/11009/998/5681/2081/5170/9201/11137
GO:0032147	activation of protein kinase activity	321	0.318937	1.51398	0.00272851	0.0490572	0.0398958	2785	tags=24%, list=14%, signal=21%	55437/1847/27347/5607/28984/4217/3717/5058/10333/51196/5335/8491/1848/4214/84451/23043/65125/7043/55704/50488/57551/5155/257397/10961/5606/11184/7189/9043/56034/7477/51719/10818/23394/4750/5781/4216/5600/3815/4293/5576/1326/63967/93/9943/9618/10718/673/8550/9748/1946/4916/8767/107/92335/727/2246/5291/5608/5063/1813/183/3606/6416/8797/2081/5170/5618/4215/6556/238/1464/8649/11035/2785/650/10892
GO:0022604	regulation of cell morphogenesis	428	0.318958	1.54864	0.00131926	0.0490572	0.0398958	3743	tags=28%, list=19%, signal=23%	7750/7443/2035/5058/55785/9373/54873/4734/10672/23043/9693/283149/1452/10979/192670/5649/152503/23105/10090/55023/23433/23129/26037/396/22902/23191/55607/121512/1454/23111/4653/254065/85464/11141/4627/6696/1454/23499/57580/577/5365/10276/23394/9699/3815/54014/54764/9798/9202/673/5747/7168/375611/1946/2245/4916/2335/8994/23654/4651/2316/30011/114299/93663/10371/5048/1942/7074/3037/7533/5063/6845/1…
GO:0018105	peptidyl-serine phosphorylation	285	0.322473	1.51622	0.00273598	0.0490572	0.0398958	3418	tags=25%, list=17%, signal=21%	22876/27347/2872/10114/7443/23228/5743/23678/5058/23678/219736/1452/8412/85440/5062/23012/1454/5155/54541/202374/11184/51701/10178/57600/8408/1454/11200/817/2932/51719/10769/3447/6872/11329/63967/345611/5601/673/9125/8550/4916/5586/3456/8767/9623/10456/64324/64754/5599/96459/10783/11009/998/5681/2081/5170/9201/11137/79893/960/10000/7040/85456/9113/5593/5582/65975/818/10253/3448/1456/9770/91807
GO:0032956	regulation of actin cytoskeleton organization	284	0.32359	1.51972	0.00275482	0.0490572	0.0398958	3728	tags=29%, list=19%, signal=24%	28984/5058/10344/56907/11214/10552/7043/7840/55704/27/23433/396/23191/55607/4653/4771/10152/85464/4088/1490/10178/79541/118/57580/3925/51466/7408/10565/8195/9475/11113/673/56203/7168/1946/4916/2241/10163/50507/50848/23122/93663/10456/9873/7984/133746/6093/80206/119/5063/1236/2909/998/57180/9535/9723/8936/5295/10096/6548/5829/395/5159/10092/5154/5341/7040/6281/2042/5987/9113/50853/55971/25/1739/91…
GO:0007015	actin filament organization	344	0.324236	1.54703	0.00269906	0.0490572	0.0398958	3728	tags=29%, list=19%, signal=24%	22837/28984/56776/3717/5058/10344/285527/56907/10552/7043/7840/7273/22902/23191/55607/4653/4771/10152/85464/4088/1490/10178/1495/9645/118/57580/3925/51466/7408/10565/9181/8195/5358/9475/11113/673/56203/7168/4739/2241/10163/1730/2316/50507/9172/7791/23122/93663/10456/9873/7984/133746/6093/80206/119/5063/3693/1236/2909/998/57180/8736/9535/8936/5295/144347/10096/6548/134549/5829/395/6722/27289/10092…
GO:0034330	cell junction organization	264	0.326338	1.52329	0.00278164	0.0490572	0.0398958	3807	tags=31%, list=19%, signal=26%	3673/3678/4983/5318/204851/3915/4649/287/9693/84612/129446/7043/10979/51762/1000/3909/3655/4653/56288/4771/4088/29841/1495/11228/23499/118/1005/324/7408/1500/153562/9475/5747/9231/9748/9076/1946/3691/5339/2335/5586/2316/50848/5818/23122/6801/10207/6093/183/4301/998/5170/84962/5795/6548/395/1445/6722/7040/6281/2042/59341/3918/2706/10580/7070/8826/25/999/1739/83605/81/144100/7094/8443/79983/23616/2…
GO:0010631	epithelial cell migration	238	0.327543	1.50905	0.00277778	0.0490572	0.0398958	3895	tags=30%, list=20%, signal=25%	27286/3673/5607/28984/5743/54566/2113/5335/55612/10014/23129/11171/5155/23473/64081/27086/4627/154810/23499/4763/5781/51466/3815/634/9475/5747/6273/5586/889/2246/57111/23122/10371/358/1942/3037/3675/2822/6091/183/6781/6678/5170/5829/8823/6722/90627/57608/7040/8766/5797/2324/11156/80005/388/2625/350/949/3725/7026/83481/25/9314/6662/161742/23616/6997/22976/25865/11221/2303/5290
GO:0010769	regulation of cell morphogenesis involved in differentiation	258	0.327957	1.52471	0.0027972	0.0490572	0.0398958	3453	tags=26%, list=18%, signal=22%	5058/4734/23043/9693/5649/23105/10090/23129/26037/396/22902/23191/55607/23111/4653/85464/11141/6696/23499/57580/577/5365/10276/23394/9798/673/5747/1946/4916/2335/23654/2316/10371/5048/1942/7074/3037/7533/5063/6845/10631/6091/2909/998/4133/6405/4976/4038/10507/6722/1123/10439/8766/6845/6474/6281/1523/627/10630/3475/1630/80005/10611/65078/7070/25/2011/81
GO:0044089	positive regulation of cellular component biogenesis	484	0.333024	1.63451	0.00128205	0.0490572	0.0398958	3587	tags=27%, list=18%, signal=23%	27286/9750/4312/89795/3556/28984/5997/5058/10333/8450/246175/10344/56907/142/10552/7043/55704/23433/9557/8061/83732/23191/4653/4771/10152/11141/11124/4088/5898/1490/10178/50807/3038/8027/57600/8408/355/2932/577/324/3064/23394/10801/84135/51466/7408/6872/3815/23064/57393/5601/54874/8655/673/9231/56203/7168/53407/9076/1946/4916/2241/139818/10163/5305/50507/9978/3416/51429/57606/23122/358/23284/7984…
GO:0071900	regulation of protein serine/threonine kinase activity	483	0.335615	1.64625	0.001287	0.0490572	0.0398958	3833	tags=30%, list=20%, signal=25%	8850/1847/6653/5607/28984/4217/5997/10114/3717/4254/6609/5058/10333/11213/51196/5335/8491/1848/219771/54956/4214/84451/23043/9693/11214/65125/7043/27250/57761/151195/93649/50488/57551/80824/5155/257397/57214/7164/3357/11142/10886/10961/5606/11184/7189/10178/9043/56034/1033/9134/25793/7477/51719/4763/10818/324/84062/10252/64853/5781/4216/11329/5600/3815/4293/5576/1326/345611/152110/9618/100133941/…
GO:0071478	cellular response to radiation	166	0.343487	1.51341	0.00291121	0.0490572	0.0398958	3222	tags=25%, list=16%, signal=21%	5888/5743/8450/4734/1387/440275/55031/7486/25836/2033/9683/2002/84236/11200/5111/1965/10276/6872/10988/993/50507/1958/2868/23028/358/167153/25896/10974/2332/5295/23411/54617/64710/55364/7040/131890/641/85456/388/2625/63979
GO:0034329	cell junction assembly	203	0.344674	1.55915	0.00283286	0.0490572	0.0398958	3807	tags=32%, list=19%, signal=26%	3673/3678/4983/5318/204851/3915/4649/287/9693/84612/10979/3909/3655/4653/56288/4088/1495/23499/324/7408/153562/9475/5747/9231/9748/9076/1946/3691/5339/2335/5586/2316/50848/23122/6801/10207/6093/183/998/5170/84962/5795/6548/395/6722/6281/2042/59341/3918/2706/10580/7070/8826/25/1739/81/7094/8443/79983/23616/7855/90102/8506/389/11187
GO:0031346	positive regulation of cell projection organization	333	0.345679	1.6505	0.00134409	0.0490572	0.0398958	2989	tags=23%, list=15%, signal=20%	9750/89795/3673/3556/27063/3934/5058/9373/9693/7043/55704/22849/27/51762/5649/23433/23129/396/22902/23191/26499/51761/55607/11141/5898/91752/10178/23499/5365/8507/324/3064/23394/10801/9699/3815/23064/9798/54874/8655/257194/7436/673/9231/1946/4916/2335/139818/10163/23654/23028/358/5048/7074/375790/5063/3675/1272/6845/6091/183/57699/1236/2332/2909/998/4976/10507/653/6722/6324/8766/6845/6474/1523/20…
GO:0032970	regulation of actin filament-based process	325	0.345849	1.64488	0.00135318	0.0490572	0.0398958	3483	tags=29%, list=18%, signal=24%	1824/28984/5058/5318/10344/56907/287/11214/10552/6717/7043/7840/55704/27/23433/396/23191/55607/4653/4771/10152/85464/4088/1490/10178/79541/4627/817/1265/118/57580/3925/51466/7408/10565/8195/9475/11113/673/56203/7168/1946/4916/2241/10163/7134/5142/2316/50507/50848/23122/93663/10456/9873/7984/133746/6093/80206/119/5063/6781/1236/2909/998/57180/9535/9723/8936/5295/10096/10021/6548/5829/395/775/5159/…
GO:0007265	Ras protein signal transduction	336	0.346686	1.65467	0.0013459	0.0490572	0.0398958	4576	tags=33%, list=23%, signal=26%	9750/4254/5058/55785/51196/10672/5922/8727/64283/613/9693/11214/890/10161/5516/9411/396/394/10564/23191/5062/121512/4653/22800/10152/9844/29/5898/57221/57531/57580/4763/10769/10276/10252/3925/10565/9181/5600/55103/9475/6654/8550/2245/143872/9462/10163/57826/10617/2305/3837/7984/7074/9402/5924/5923/6093/5063/3675/26084/6091/2909/998/9289/8936/152273/286205/395/9909/5159/3707/2151/10125/202243/1063…
GO:0098727	maintenance of cell number	156	0.352684	1.534	0.00294985	0.0490572	0.0398958	3544	tags=27%, list=18%, signal=22%	8289/22823/84376/607/60485/283149/81603/80312/1000/9646/2177/22882/51123/123169/25836/23168/7071/56478/27086/8243/55818/3815/673/4041/23318/2176/182/5396/10893/2308/2309/90390/10642/5436/84750/5087/9314/1994/57721/259266/6662/6497
GO:0007605	sensory perception of sound	143	0.353731	1.51884	0.00298507	0.0490572	0.0398958	3836	tags=28%, list=20%, signal=23%	9750/5205/54532/5459/80204/26520/55084/25836/57214/4919/53904/117531/4646/89797/3815/153562/140469/8195/152137/55636/375611/283310/259236/55584/84059/3074/1687/24139/57053/146183/643226/1277/9455/2706/6907/10253/5269/65217/26519/79784/220074
GO:0019827	stem cell population maintenance	154	0.354751	1.53465	0.00150376	0.0490572	0.0398958	3544	tags=27%, list=18%, signal=22%	8289/22823/84376/607/60485/283149/81603/80312/1000/9646/2177/22882/51123/123169/25836/23168/7071/56478/27086/8243/55818/3815/673/4041/23318/2176/182/5396/10893/2308/2309/90390/10642/5436/84750/5087/9314/1994/57721/259266/6662/6497
GO:0043406	positive regulation of MAP kinase activity	259	0.35617	1.65505	0.00140252	0.0490572	0.0398958	2779	tags=26%, list=14%, signal=22%	1847/5607/4217/3717/4254/5058/10333/51196/5335/8491/1848/4214/84451/23043/11214/7043/50488/57551/5155/257397/7164/3357/10961/5606/11184/7189/10178/9043/56034/7477/10818/5781/4216/5600/3815/4293/1326/152110/100133941/673/8550/4916/8767/50507/727/2246/5291/7984/7074/5608/5063/6091/6416/2081/4215/84962/238/1464/1991/1445/5159/8649/5154/2785/650/8654/7040
GO:0008360	regulation of cell shape	140	0.356206	1.52279	0.00302115	0.0490572	0.0398958	5091	tags=44%, list=26%, signal=33%	7443/2035/55785/54873/10672/1452/10979/55023/23433/23129/23191/121512/1454/254065/4627/1454/5365/3815/54014/5747/7168/375611/2245/2335/8994/23654/4651/30011/114299/93663/2038/2909/3074/9723/152273/10507/10630/10810/1456/1739/2268/51177/643338/6357/57381/6347/79784/11135/4289/310/55742/5921/161176/103910/301/55843/10428/6348/146057/3249/10395/57471/5962
GO:0061008	hepaticobiliary system development	136	0.359618	1.52616	0.00305344	0.0490572	0.0398958	3581	tags=28%, list=18%, signal=23%	3673/440/3157/5774/144455/205/55294/1459/25836/3155/6715/4088/9821/5111/26019/3482/4763/1054/634/1373/9076/5914/7298/57539/54903/1361/7128/3184/5253/6217/4124/7040/3725/5311/1051/8854/6662/8452
GO:0046777	protein autophosphorylation	232	0.360018	1.65405	0.00139665	0.0490572	0.0398958	3571	tags=31%, list=18%, signal=26%	27347/2872/3717/7443/5058/11213/84451/23043/613/440275/65125/27/50488/5062/5155/9833/53904/11184/51701/54822/56034/8408/11200/817/3716/2932/1965/2022/6872/3815/4293/152110/5747/8550/9748/4916/2241/57826/9402/10783/2081/5170/4215/238/1445/5159/91662/22848/5154/11035/55364/7525/131890/2324/85456/5593/8428/5582/65975/818/3725/7070/5292/8826/25/2011/9770/7301/51755/2885/2268/3645/9370
GO:0043405	regulation of MAP kinase activity	331	0.362082	1.72792	0.00134771	0.0490572	0.0398958	4053	tags=33%, list=21%, signal=27%	1847/6653/5607/4217/5997/10114/3717/4254/6609/5058/10333/11213/51196/5335/8491/1848/4214/84451/23043/11214/7043/27250/57761/50488/57551/80824/5155/257397/7164/3357/10961/5606/11184/7189/10178/9043/56034/7477/4763/10818/84062/10252/64853/5781/4216/11329/5600/3815/4293/1326/152110/100133941/673/1846/8550/4916/8767/11072/50507/727/2246/5291/7984/7074/5608/5063/6091/6416/2081/4215/84962/5795/150290/2…
GO:0022408	negative regulation of cell-cell adhesion	148	0.362651	1.55746	0.00303951	0.0490572	0.0398958	3833	tags=30%, list=20%, signal=24%	9750/5270/5607/5420/28984/3717/23240/29126/64844/4771/84959/445/149041/7292/3566/55824/634/5747/9231/56477/3456/4072/64600/10288/384/11146/650/8654/7040/59341/18/5074/53833/11326/25/999/9314/1739/1051/3958/9370/394263/1845/50943/56940
GO:0006470	protein dephosphorylation	248	0.362741	1.6811	0.00138696	0.0490572	0.0398958	4711	tags=36%, list=24%, signal=28%	1847/54704/3717/6609/5507/5525/1848/5532/5774/7179/9829/57460/5516/9891/994/58190/9472/10217/80824/85464/84959/23035/1033/5783/121665/23239/3064/5781/8898/23399/5784/9475/8897/1846/993/5533/6815/11072/157313/5494/6093/1813/8073/5792/10288/8945/2280/5795/150290/10106/5159/134510/9989/93492/5786/4624/51496/7040/5501/5797/11156/818/8612/1739/55613/64419/5794/5537/9562/1845/29101/57223/5530/11221/578…
GO:0010632	regulation of epithelial cell migration	184	0.36374	1.62116	0.00286944	0.0490572	0.0398958	3881	tags=32%, list=20%, signal=26%	27286/3673/5607/28984/5743/54566/2113/5335/10014/11171/5155/23473/64081/27086/154810/23499/4763/51466/634/9475/5747/889/2246/57111/23122/10371/358/1942/3037/3675/2822/183/6781/6678/5170/8823/90627/57608/7040/8766/5797/2324/80005/388/2625/350/949/3725/7026/83481/25/9314/6662/161742/23616/6997/25865/11221/2303
GO:0050954	sensory perception of mechanical stimulus	160	0.363792	1.59173	0.00145138	0.0490572	0.0398958	3930	tags=29%, list=20%, signal=24%	9750/3673/5270/5205/54532/5459/80204/26520/55084/25836/57214/4919/53904/117531/4646/89797/3815/153562/140469/8195/152137/55636/375611/283310/259236/55584/84059/3074/1687/24139/57053/146183/643226/1277/8989/9455/2706/50801/6907/10253/5269/3356/65217/26519/79784/220074/6323
GO:0051053	negative regulation of DNA metabolic process	126	0.365544	1.53535	0.00302572	0.0490572	0.0398958	4659	tags=35%, list=24%, signal=27%	27063/84083/142/7043/80312/51053/55294/51366/4771/11200/167227/23063/8243/92797/79991/54984/80351/7014/80169/4437/990/84893/7270/23244/7040/6282/641/3178/359787/2625/9370/10721/3001/5884/54962/50943/80311/2852/3192/8658/23293/57379/7013/5468
GO:0035023	regulation of Rho protein signal transduction	128	0.367647	1.54577	0.00303951	0.0490572	0.0398958	4663	tags=35%, list=24%, signal=27%	9750/55785/64283/613/11214/10161/396/121512/4653/29/57580/10276/3925/9181/6654/2245/143872/7984/7074/5924/5923/3675/26084/6091/2909/9289/152273/286205/5159/2151/202243/65078/7409/25/50649/8452/23229/54848/64857/9459/6014/5879/26030/1281/57449
GO:0006260	DNA replication	285	0.369176	1.73582	0.00136799	0.0490572	0.0398958	3920	tags=35%, list=20%, signal=28%	5423/157777/5888/4254/84083/144455/142/83990/7043/55704/6241/51514/51053/55294/201973/374/116028/7486/3159/51455/55388/5155/4771/56034/9134/11200/23594/5111/23063/8243/898/10036/92797/63967/5980/79991/253714/5422/5931/10189/993/57695/23054/114799/7014/9768/259282/6240/4171/23595/80169/9837/5427/6416/998/5000/4175/1660/990/23411/56953/6119/54617/653/654/27101/84893/5154/7270/23244/64710/23649/7040…
GO:0051099	positive regulation of binding	170	0.369627	1.63226	0.00145138	0.0490572	0.0398958	3595	tags=32%, list=18%, signal=26%	9750/3673/3717/23228/2035/142/9693/57761/51053/23129/93649/2033/3148/7189/121665/2932/3670/1965/118/115908/23063/10769/149628/3925/6872/1054/6934/9618/54984/8767/889/5914/23028/5329/7074/119/2332/1660/2280/79618/5901/267/650/7040/6281/627/4760/2625/25/9314/3955/90529/8663/6497/51185
GO:0050770	regulation of axonogenesis	154	0.370517	1.60285	0.00150376	0.0490572	0.0398958	3383	tags=29%, list=17%, signal=24%	5058/23105/10090/23129/26037/396/22902/23191/23111/85464/6696/23499/5365/23394/9798/673/5747/1946/4916/2335/23654/10371/5048/1942/7074/5063/6091/2909/4133/6405/4038/10507/6722/1123/10439/8766/6474/627/3475/1630/65078/7070/25/2011
GO:0030048	actin filament-based movement	125	0.370661	1.55597	0.00302572	0.0490572	0.0398958	4647	tags=35%, list=24%, signal=27%	23224/1824/781/5318/287/6717/9631/7273/79083/4627/4646/817/4644/54874/7168/10163/7134/5142/2316/6093/6781/6548/4643/775/6324/4624/10630/6262/4635/122786/1739/81/7140/79784/6323/4621/55742/89/3764/4625/2626/3781/5350/4604
GO:1902115	regulation of organelle assembly	153	0.372422	1.60951	0.00150602	0.0490572	0.0398958	3503	tags=33%, list=18%, signal=27%	23224/246175/23232/11214/55704/51256/25978/55823/9637/55835/50807/51112/23329/8027/8408/92421/10769/3064/8243/10801/9181/5601/23256/8655/197135/140775/8897/53407/55755/255758/5305/7984/64422/128866/9525/26054/2909/10615/7175/6491/25782/8131/51100/10733/158297/6386/91807/9474/8100/85459
GO:0051056	regulation of small GTPase mediated signal transduction	307	0.375771	1.77959	0.00135318	0.0490572	0.0398958	4714	tags=36%, list=24%, signal=28%	9750/4983/4254/55785/51196/253959/10672/23094/5922/4649/64283/613/11214/10161/5516/5649/23433/9411/57522/26037/396/394/10564/121512/4653/29/57221/57580/4763/10276/10252/89839/3925/10565/57636/9181/55789/55103/6654/2245/143872/9462/10617/2305/93663/57584/7984/7074/5924/5923/3675/57148/26084/6091/23779/2909/998/9289/152273/80728/286205/395/9909/5159/3633/3707/2151/1123/90627/10125/202243/55288/5450…
GO:0007266	Rho protein signal transduction	179	0.376659	1.67355	0.00143885	0.0490572	0.0398958	4439	tags=34%, list=23%, signal=26%	9750/5058/55785/10672/8727/64283/613/11214/10161/9411/396/394/5062/121512/4653/29/57580/10276/3925/9181/9475/6654/2245/143872/7984/7074/5924/5923/6093/5063/3675/26084/6091/2909/998/9289/152273/286205/395/5159/2151/202243/10630/388/65078/7409/25/50649/8452/643338/57381/79567/11135/23229/54848/398/64857/9459/6014/5879/26030
GO:0009411	response to UV	132	0.378217	1.59648	0.0030722	0.0490572	0.0398958	2536	tags=26%, list=13%, signal=23%	5743/84083/8450/8491/4734/1387/440275/51514/55031/201973/56852/7486/51455/2033/10277/9683/7398/84236/5111/1965/6738/4216/6872/993/23028/358/9768/5599/2332/5295/23411/54617/7299/1991
GO:0070268	cornification	113	0.379692	1.56342	0.00308642	0.0490572	0.0398958	2652	tags=19%, list=14%, signal=16%	1824/3851/5493/1830/5318/3875/6707/3880/3856/6706/3855/3866/3889/3892/6768/25984/1825/374454/43849/390792/643414
GO:0060491	regulation of cell projection assembly	154	0.380267	1.64503	0.00150376	0.0490572	0.0398958	2209	tags=23%, list=11%, signal=21%	23224/9750/5420/5205/7043/55704/51256/23433/23191/55607/85464/5898/10178/688/23329/5365/324/3064/10801/51466/3815/54874/8655/2241/139818/10163/4651/255758/10324/358/64422/375790/1236/2332/2909/998
GO:0120032	regulation of plasma membrane bounded cell projection assembly	152	0.381956	1.65335	0.00149254	0.0490572	0.0398958	2209	tags=24%, list=11%, signal=21%	23224/9750/5420/5205/7043/55704/51256/23433/23191/55607/85464/5898/10178/688/23329/5365/324/3064/10801/51466/3815/54874/8655/2241/139818/10163/4651/255758/10324/358/64422/375790/1236/2332/2909/998
GO:0010770	positive regulation of cell morphogenesis involved in differentiation	137	0.383269	1.62852	0.00303951	0.0490572	0.0398958	3073	tags=27%, list=16%, signal=23%	5058/5649/23129/396/22902/23191/4653/11141/23499/57580/5365/10276/23394/9798/673/1946/4916/2335/23654/2316/5048/7074/3037/5063/6845/6091/998/4976/10507/6722/8766/6845/6474/6281/1523/627/80005
GO:0071901	negative regulation of protein serine/threonine kinase activity	124	0.384408	1.61013	0.00304878	0.0490572	0.0398958	3833	tags=34%, list=20%, signal=27%	8850/1847/6653/5997/10114/6609/11213/1848/65125/27250/93649/80824/11142/25793/4763/324/84062/10252/64853/11329/5576/1031/1846/4041/11072/7128/23411/5795/150290/9113/3156/51562/10253/7026/25/200734/9370/161742/1845/7161/11221/56940
GO:0014065	phosphatidylinositol 3-kinase signaling	124	0.386673	1.61962	0.00304878	0.0490572	0.0398958	5398	tags=44%, list=28%, signal=32%	5270/59338/3717/4734/5649/957/5155/4653/867/3357/56034/5783/4763/3815/634/5747/5305/10617/10456/5291/2492/183/3606/5295/23411/10507/5159/5154/3667/8395/10125/2625/9314/7301/3356/2268/6662/2065/3630/5290/2688/2852/6352/5467/197358/1634/51384/207/2322/5286/1411/80310/10870/5527
GO:0048015	phosphatidylinositol-mediated signaling	151	0.397516	1.72091	0.00148588	0.0490572	0.0398958	5201	tags=41%, list=27%, signal=30%	22876/5270/59338/3717/4734/3756/5649/957/5155/4653/867/3357/56034/5783/5298/4763/3815/634/5747/5305/10617/10456/5291/2492/183/3606/55763/5295/23411/10507/5159/5154/3667/8395/10125/9846/5289/2625/9314/7301/3356/2268/6662/2065/3630/23413/5290/2688/2852/8660/6352/5467/767/4883/197358/1634/51384/207/2322/5286/1411/80310
GO:0048017	inositol lipid-mediated signaling	154	0.397673	1.72033	0.00150376	0.0490572	0.0398958	5201	tags=41%, list=27%, signal=30%	22876/5270/59338/3717/4734/3756/5649/957/5155/4653/867/3357/56034/5783/5298/4763/3815/634/5747/5305/10617/10456/5291/2492/183/3606/55763/5295/23411/10507/5159/5154/3667/8395/10125/9846/5338/5289/2625/9314/7301/3356/2268/6662/2065/3630/23413/5290/2688/2852/8660/6352/5467/767/4883/197358/1634/51384/207/2322/5286/1411/80310
GO:0006261	DNA-dependent DNA replication	142	0.399803	1.7165	0.00149254	0.0490572	0.0398958	3920	tags=37%, list=20%, signal=29%	5423/157777/5888/84083/144455/142/51053/55294/201973/7486/3159/55388/9134/11200/23594/5111/8243/898/92797/5980/253714/5422/10189/7014/259282/4171/23595/9837/5427/5000/4175/990/6119/54617/653/654/84893/64710/23649/6117/641/51659/10714/5558/5983/10721/11073/4172/54962/4998/79892/5982
GO:0018022	peptidyl-lysine methylation	115	0.400998	1.65448	0.00306279	0.0490572	0.0398958	3308	tags=30%, list=17%, signal=25%	200424/22823/51742/54880/9646/3009/55870/6018/23168/54790/23512/55818/7468/79723/83852/58508/6830/84444/64324/64754/29072/11137/23411/9070/4602/23067/57673/8726/196483/1789/80335/59335/2625/51111/55677
GO:0016571	histone methylation	129	0.407748	1.71062	0.00153374	0.0490572	0.0398958	3308	tags=29%, list=17%, signal=25%	200424/22823/51742/54880/80312/9646/3009/6304/55870/6018/23168/54790/11108/23512/55818/7468/79723/83852/58508/6830/84444/64324/64754/29072/11137/23411/9070/4602/23067/57673/8726/10498/1789/80335/59335/2625/51111/55677
GO:0061572	actin filament bundle organization	134	0.41305	1.75242	0.00152207	0.0490572	0.0398958	3581	tags=34%, list=18%, signal=28%	28984/56776/5058/56907/7043/7840/55607/4653/4771/4088/1490/118/3925/51466/8195/5358/9475/673/7168/4739/10163/50507/7791/23122/7984/6093/119/3693/998/5295/144347/6548/134549/5829/395/6722/5341/6281/5074/10580/55971/25/81/80115/8500/8452
GO:2001251	negative regulation of chromosome organization	122	0.417996	1.75077	0.00151515	0.0490572	0.0398958	4623	tags=37%, list=24%, signal=29%	54454/22823/29028/142/54880/80312/51366/3159/167227/23063/9700/324/55818/23133/3020/79991/54984/9319/84101/56984/80351/7014/6830/80169/7175/25906/5253/23411/1789/3178/10403/7517/9474/6497/55011/4085/50943/6598/348654/3192/8658/6879/23293/57379/7013/701
GO:0051017	actin filament bundle assembly	130	0.422285	1.77604	0.00153374	0.0490572	0.0398958	3581	tags=35%, list=18%, signal=28%	28984/56776/5058/56907/7043/7840/55607/4653/4771/4088/1490/118/3925/51466/8195/5358/9475/673/7168/4739/10163/50507/7791/23122/7984/6093/119/3693/998/5295/6548/134549/5829/395/6722/5341/6281/5074/10580/55971/25/81/80115/8500/8452
GO:0031032	actomyosin structure organization	172	0.424369	1.87579	0.00144718	0.0490572	0.0398958	2575	tags=29%, list=13%, signal=26%	28984/27063/2035/5058/54566/8476/11214/7043/7840/3880/7273/55607/9578/4653/4771/4088/2037/1490/54822/4627/3856/1265/1266/3925/51466/8195/9475/84978/11155/673/56203/7168/10163/50507/50848/9172/7791/23122/10324/7984/6093/80206/3693/998/8736/5295/6548/5829/395/5159/6722
GO:0034968	histone lysine methylation	103	0.434861	1.76347	0.0015625	0.0490572	0.0398958	3696	tags=35%, list=19%, signal=29%	200424/22823/51742/54880/9646/3009/55870/6018/23168/54790/23512/55818/7468/79723/83852/58508/6830/84444/64324/64754/29072/11137/23411/9070/4602/23067/57673/8726/1789/80335/59335/2625/51111/55677/55011/22976
GO:0006275	regulation of DNA replication	117	0.43686	1.80602	0.00153846	0.0490572	0.0398958	4569	tags=44%, list=23%, signal=34%	4254/84083/144455/7043/55704/51053/55294/374/5155/4771/56034/11200/5111/23063/8243/79991/57695/114799/7014/80169/6416/998/1660/990/54617/653/654/27101/84893/5154/7270/23244/64710/7040/6282/641/466/3725/2069/26057/4142/3562/5983/5884/54962/3630/5982/58525/5879/2255/1763/7013
GO:0007163	establishment or maintenance of cell polarity	180	0.437198	1.94292	0.001443	0.0490572	0.0398958	3383	tags=32%, list=17%, signal=27%	23224/9750/7465/4983/5058/23094/4649/55612/84612/10090/85440/22902/9578/286/56288/22841/55691/9793/1495/4627/154810/7477/4139/5080/3064/10252/10565/9181/9475/5747/9231/55755/889/23286/23122/358/5048/6093/1236/2909/998/10615/4133/4000/10096/6548/10092/10806/2195/57787/10403/2625/11004/10253/6993/1739/79109/2011
GO:0030010	establishment of cell polarity	119	0.447661	1.85596	0.00153846	0.0490572	0.0398958	3383	tags=33%, list=17%, signal=27%	9750/7465/4983/5058/23094/4649/55612/10090/85440/22902/56288/22841/55691/4627/154810/4139/5080/3064/10252/10565/9181/9475/5747/55755/889/23286/5048/6093/1236/998/10615/4133/10806/57787/10403/2625/10253/6993/2011
