# Supplementary material for: Transcriptome-Wide Effects of Sphingosine Kinases Knockdown in Metastatic Prostate and Breast Cancer Cells: Implications for Therapeutic Targeting
Source: Front Pharmacol. 2019 Mar 27;10:303. doi: 10.3389/fphar.2019.00303 (PMC6445839; doi:10.3389/fphar.2019.00303)
Supplement: Supplementary file 4 [file Table_4.XLSX]

## Sheet: data.frame(ggo)
	Supplementary table 4. Gene-set enrichment analysis of gene ontology biological process enrichment pathways in response to SK2 KD in breast cancer cells
ID	Description	setSize	enrichmentScore	NES	pvalue	p.adjust	qvalues	rank	leading_edge	core_enrichment
GO:0000724	double-strand break repair via homologous recombination	104	-0.395908	-1.75255	0.00353357	0.0464796	0.0357017	3800	tags=35%, list=19%, signal=29%	401720/55010/63979/5888/9401/157777/84515/4361/25788/2237/158880/5892/8438/84296/642636/548593/675/5531/672/220064/7517/119392/8318/151987/197370/55183/84464/8317/7486/9400/348654/79035/254394/55159/10635/5932
GO:0000725	recombinational repair	105	-0.388018	-1.7231	0.0034965	0.0464796	0.0357017	3800	tags=35%, list=19%, signal=28%	401720/55010/63979/5888/9401/157777/84515/4361/25788/2237/158880/5892/8438/84296/642636/548593/675/5531/672/220064/7517/119392/8318/151987/197370/55183/84464/8317/7486/9400/348654/79035/254394/55159/10635/5932
GO:0006261	DNA-dependent DNA replication	142	-0.373725	-1.74081	0.00377358	0.0464796	0.0357017	3677	tags=34%, list=19%, signal=28%	10533/54962/4173/5428/10535/5888/54465/4172/157777/56655/84515/8882/4361/2237/80174/84296/29935/9837/4171/7014/1663/11177/675/259282/79733/4998/23595/3978/4176/246243/4174/8318/9984/146956/9134/55022/55388/8317/647309/7486/56652/54107/1763/254394/55159/11232/57697
GO:0007127	meiosis I	110	-0.357595	-1.59159	0.00361011	0.0464796	0.0357017	3459	tags=29%, list=18%, signal=24%	5888/55124/157777/728637/4361/25788/56158/100130958/676/5892/317761/339834/642636/675/9319/7517/164045/6847/84464/146956/9134/10744/3622/285498/8900/55706/29893/26271/4439/57697/4603
GO:0002478	antigen processing and presentation of exogenous peptide antigen	170	-0.35176	-1.66226	0.00406504	0.0464796	0.0357017	3386	tags=27%, list=17%, signal=22%	8907/51128/3108/5641/5707/9554/8773/84643/3115/3902/56992/5701/9341/5691/114876/3122/5699/653361/375/29127/567/6456/6890/1536/3107/3106/8517/3134/3133/811/5684/5721/1147/11004/3105/1062/1520/1783/9493/6891/5698/829/3551/5720/3685
GO:0019884	antigen processing and presentation of exogenous antigen	177	-0.343131	-1.63402	0.00404858	0.0464796	0.0357017	3386	tags=26%, list=17%, signal=22%	8907/51128/3108/5641/5707/9554/8773/84643/3115/3902/56992/5701/8546/9341/5691/114876/3122/5699/653361/375/29127/567/6456/6890/1536/3107/3106/8517/3134/3133/811/5684/5721/1147/11004/3105/1062/1520/1783/9493/6891/5698/829/3551/5720/3685
GO:0048002	antigen processing and presentation of peptide antigen	183	-0.342774	-1.64102	0.00401606	0.0464796	0.0357017	3386	tags=27%, list=17%, signal=22%	8907/51128/3108/64167/5641/5707/9554/8773/84643/3115/3902/56992/5701/51752/9341/5691/114876/3122/5699/653361/375/29127/567/6456/6890/1536/3107/3106/8517/3134/3133/811/5684/5721/6556/1147/11004/3105/1062/1520/1783/9493/6891/5698/829/3551/5720/3685
GO:0006302	double-strand break repair	210	-0.331842	-1.62591	0.00390625	0.0464796	0.0357017	3961	tags=30%, list=20%, signal=24%	23064/23626/55693/401720/55010/5371/63979/5888/9401/78996/8368/157777/84515/200558/4361/25788/2237/3014/158880/5892/317761/8438/84296/642636/7518/1663/548593/675/5531/7405/672/220064/8294/9319/5591/7517/22992/113130/119392/84250/8318/151987/64858/197370/55183/84464/146956/79913/83666/8317/7486/9400/348654/79035/1763/254394/157570/151636/8914/55159/10635/5932
GO:0051321	meiotic cell cycle	237	-0.324079	-1.60435	0.00440529	0.0495974	0.0380965	2858	tags=23%, list=15%, signal=20%	728637/699/4361/25788/56158/3014/100130958/676/5892/23236/317761/339834/8438/642636/2175/27127/171484/675/5567/220064/9319/136991/7517/164045/10592/56155/283677/6847/161829/84464/10361/146956/11022/9134/10744/55329/4751/811/3976/3622/285498/8900/84930/2069/55706/5573/29893/8468/26271/4439/57697/4603/5932/9156
GO:0019882	antigen processing and presentation	219	-0.297959	-1.46771	0.00393701	0.0464796	0.0357017	3492	tags=25%, list=18%, signal=21%	6366/5683/8907/51128/10392/3108/64167/5641/5707/9554/6363/8773/84643/3115/3902/56992/5701/51752/8546/9341/5691/114876/3122/5699/653361/375/29127/567/6456/6890/1536/3107/3106/8517/3134/3133/811/5684/5721/6556/1512/1147/11004/3105/1062/1520/1783/9493/6891/5698/829/3551/5720/3685
GO:0006644	phospholipid metabolic process	452	0.301252	1.39464	0.0035545	0.0464796	0.0357017	3852	tags=27%, list=20%, signal=22%	1839/8503/56261/63874/55224/114884/9468/2885/58488/84962/5728/8612/8898/8760/8895/22876/2247/5337/23175/1459/3633/1040/27293/3632/5286/9517/51477/3417/59339/248/8897/5467/6714/8776/8867/7915/5747/10162/11145/3357/57406/51227/5154/221395/54965/59338/51196/4254/3636/83394/9453/5288/4952/84947/8811/5048/2222/84725/166929/5168/6609/9971/51205/1813/2055/8611/84992/10818/5298/9965/2879/5156/26090/55613…
GO:1902532	negative regulation of intracellular signal transduction	490	0.306497	1.42685	0.00117509	0.0290946	0.022348	3784	tags=25%, list=19%, signal=21%	5795/408/10625/84962/5728/6422/6591/80824/10114/22876/467/9709/143872/2660/5922/5743/1859/57761/2048/3315/65018/7105/5494/1942/10253/197131/9516/6397/1649/1154/27244/11072/3480/2852/6714/7099/54541/154043/57580/7345/7057/7320/64784/59338/8831/9611/10519/1847/23239/3630/10617/6615/51562/8841/23189/624/1845/284996/7088/5048/9770/84270/23304/7466/9479/9231/5311/6609/9971/27330/171392/1813/3675/56957…
GO:0048545	response to steroid hormone	392	0.309913	1.41944	0.00362319	0.0464796	0.0357017	3598	tags=26%, list=18%, signal=21%	4734/5069/153222/3174/9076/1490/6678/6422/8013/6752/5925/2660/5058/2052/11063/5743/3490/7043/7025/7097/29966/6198/687/3417/4015/8648/133/2852/6097/5467/6714/54541/355/7057/1601/5458/6347/9604/54852/3717/257062/1499/2235/5468/1364/9971/10432/8611/799/11057/7332/23054/2494/9063/8289/1843/51366/10413/5469/10474/8928/55325/8896/478/4193/23376/5914/3845/5915/7026/5978/164091/1244/8031/3670/590/10076/3…
GO:0007507	heart development	498	0.310218	1.44795	0.0011655	0.0290946	0.022348	3090	tags=24%, list=16%, signal=21%	4734/79633/1525/6416/3397/7049/27063/5728/2138/57211/6678/2776/6591/5727/60485/3399/2247/5292/2787/5058/6491/83852/32/3340/1901/7168/1942/7046/8463/4015/6654/80206/11149/6659/1832/3776/133/2852/5467/4209/5747/6548/157378/5595/83605/3357/1432/6474/10370/93/65250/7403/388389/51196/7547/70/6469/6615/25836/6464/27031/8728/10087/1499/23363/4211/5468/9821/639/5311/3675/10277/659/10818/9241/9965/4152/42…
GO:0016570	histone modification	439	0.310745	1.43672	0.00236686	0.0411838	0.0316339	3877	tags=29%, list=20%, signal=24%	8850/408/80218/80312/84159/2138/6591/22823/1487/22933/23168/8864/83852/54790/65018/57504/51317/6045/8861/6018/8648/9643/23338/8819/5595/2624/7324/546/7320/27097/1107/7403/57673/27154/7994/23522/3717/51562/25836/7443/8841/890/23429/79903/1911/1499/55929/84108/29117/9025/23304/195814/9971/5926/84312/10432/8450/8314/79184/23326/4524/10933/6299/54880/9555/51366/55209/143241/148581/140690/10284/10474/…
GO:0010975	regulation of neuron projection development	421	0.313834	1.44825	0.0035545	0.0464796	0.0357017	4130	tags=27%, list=21%, signal=22%	4734/3556/22902/22849/23271/3397/23043/27063/4133/5728/466/11075/6422/10507/22876/5058/1123/673/10371/2048/7025/1942/84079/25793/5530/5649/5747/344901/57580/2335/57698/6993/5458/114788/5396/91584/6474/57118/8831/10519/23654/9693/8482/816/10090/100528062/23189/23557/5048/23363/3475/9231/3675/659/25/6383/5365/57498/3897/7336/6498/10611/349667/2909/6792/23394/4038/2043/7504/1627/9373/50618/4193/5443…
GO:0016311	dephosphorylation	414	0.314857	1.44836	0.00357569	0.0464796	0.0357017	4357	tags=31%, list=22%, signal=24%	5795/221294/29101/54843/5728/2138/8612/10507/8898/80824/10217/22876/9989/115024/9891/1033/23175/8945/3633/151742/5208/132160/65018/3632/5525/5494/493911/8789/9562/5530/11072/248/8897/8776/8867/1741/121665/6815/5504/3636/1847/5523/23239/3717/4952/1845/160760/151649/5501/5775/6609/51205/53/9829/1813/130367/83987/8611/9088/57546/9475/57460/5784/284352/55613/22978/114971/5791/1843/153769/54704/286187…
GO:0198738	cell-cell signaling by wnt	473	0.316206	1.46884	0.00117509	0.0290946	0.022348	4407	tags=31%, list=23%, signal=25%	4139/80351/4919/10979/23043/5728/607/64359/6422/6591/9978/6259/23168/8945/1459/1456/51527/192670/5715/7097/5494/55681/4790/8861/8658/5530/1649/23213/80319/6659/8796/51444/283149/6714/51699/6478/7482/1601/1432/7483/7320/324/4343/7403/5689/54331/6469/27031/23189/7088/1499/84870/30851/29117/55366/1813/9679/3675/1452/2782/9241/166/25/26108/1654/387914/6299/1857/27303/5714/25937/51366/5706/64750/4038/…
GO:0016055	Wnt signaling pathway	471	0.317413	1.47337	0.00117786	0.0290946	0.022348	4407	tags=32%, list=23%, signal=25%	4139/80351/4919/10979/23043/5728/607/64359/6422/6591/9978/6259/23168/8945/1459/1456/51527/192670/5715/7097/5494/55681/4790/8861/8658/5530/1649/23213/80319/6659/8796/51444/283149/6714/51699/6478/7482/1601/1432/7483/7320/324/4343/7403/5689/54331/6469/27031/23189/7088/1499/84870/30851/29117/55366/1813/9679/3675/1452/2782/9241/166/25/26108/1654/387914/6299/1857/27303/5714/25937/51366/5706/64750/4038/…
GO:0048568	embryonic organ development	420	0.318496	1.47101	0.0035461	0.0464796	0.0357017	4532	tags=32%, list=23%, signal=25%	84189/121227/4237/157506/2885/2138/8013/5727/3399/2202/7020/3398/100/6491/83852/7043/2048/3340/1942/7046/8463/10253/5080/8648/6768/10761/133/2068/10019/5595/2624/5396/7545/7483/6474/10370/5154/7403/388389/4254/4669/7547/6469/10265/6615/25836/6647/27031/28982/1499/84870/53904/7005/7262/55112/6913/639/5311/2034/10818/9241/8575/10049/5156/2186/6299/4325/8289/2200/4487/5469/8928/8195/5087/3207/613/68…
GO:0032956	regulation of actin cytoskeleton organization	284	0.319103	1.43643	0.00376412	0.0464796	0.0357017	4139	tags=31%, list=21%, signal=25%	55971/8936/23433/2885/29767/1490/3397/6422/5058/673/7043/55604/1901/7168/7046/118/10092/80206/395/57580/6548/8440/253260/5154/55435/93663/26228/2241/57175/23189/54959/51474/50848/7408/25/7984/9475/5156/5962/57180/83700/2909/10152/11034/8195/5734/1440/4641/54434/387/2934/5345/5987/683/90102/2185/64223/1739/2059/396/10565/5629/11135/11344/4690/6387/6709/11346/5216/23580/10178/55704/6093/1020/51763/…
GO:1903362	regulation of cellular protein catabolic process	284	0.319601	1.43867	0.00376412	0.0464796	0.0357017	3953	tags=29%, list=20%, signal=24%	55294/5728/28951/57589/5045/154214/9709/9978/22933/9695/27074/8945/57761/5715/65018/64326/1942/51444/55743/5747/25898/10221/7324/1601/7327/11011/996/56658/5689/5566/9604/25820/6469/55905/23429/29761/4478/1452/6613/11236/5962/7336/5714/10755/8881/5706/9861/2043/255488/11345/258010/51009/4534/55823/4193/23376/127544/7480/1050/1453/9683/8454/2185/51465/25897/3093/8554/6599/54941/5711/7341/210/55353/…
GO:0072001	renal system development	280	0.319883	1.43798	0.00377358	0.0464796	0.0357017	3342	tags=25%, list=17%, signal=21%	384/79633/185/157506/84159/2138/9500/3248/6422/5727/3399/2247/7020/5471/7046/3691/23213/6659/4093/6492/7482/38/5154/93/65250/847/4072/51196/59/6469/10272/84662/25836/29927/27031/10220/1499/7466/55366/9231/5311/3675/9241/5156/26108/80144/6299/25937/2200/4038/2043/5087/3207/4326/5914/5420/5915/100133941/3458/2297/4643/1739/64220/5629/182/64412/3227/3655/10247/947
GO:0031098	stress-activated protein kinase signaling cascade	281	0.321033	1.4438	0.00376884	0.0464796	0.0357017	3933	tags=31%, list=20%, signal=25%	7164/6416/4281/4214/10333/1490/23043/55437/5601/6422/8491/10114/5058/8945/57630/1647/65018/4790/10550/1326/23328/3480/9618/7099/355/10221/5595/83605/1432/9611/4077/260425/23239/4293/4750/27347/8841/1845/5048/9770/8767/9821/9479/171392/257397/5606/9965/5605/7984/2081/9064/1857/11235/2043/10987/5734/23118/9748/4215/51765/5345/23162/8454/2185/1739/10771/8322/9043/51495/1410/83737/7189/84062/27250/23…
GO:0010498	proteasomal protein catabolic process	436	0.322592	1.4936	0.00117925	0.0290946	0.022348	3953	tags=28%, list=20%, signal=23%	408/11060/55294/83590/28951/154214/9709/54926/9978/22933/9695/7328/27074/8945/57761/5715/79018/65018/64326/11059/197131/152006/1649/51444/93611/55743/7345/25898/10221/165324/7324/1601/7327/11011/996/7320/324/5689/91147/5566/9604/25820/6469/25827/55905/23429/1499/29761/23304/7466/8405/54461/8450/10277/26994/1452/6613/11236/10299/55658/7336/5714/10755/114088/25937/8881/8451/148581/200933/5706/9861/…
GO:0048562	embryonic organ morphogenesis	281	0.323318	1.45408	0.00376884	0.0464796	0.0357017	4227	tags=30%, list=22%, signal=24%	84189/121227/4237/157506/2138/8013/2202/7020/3398/6491/83852/7043/2048/3340/1942/7046/8463/10253/5080/5595/2624/5396/7545/7483/6474/7403/388389/4669/7547/6469/10265/25836/6647/27031/28982/1499/53904/55112/6913/5311/10818/9241/8575/5156/6299/4325/8289/2200/4487/8928/8195/3207/613/6899/3235/4760/5915/6670/1750/10427/1739/64220/5629/3227/9645/10083/6496/29/348093/204851/23513/116039/7289/1301/57534/…
GO:0007568	aging	284	0.323947	1.45823	0.00376412	0.0464796	0.0357017	3757	tags=24%, list=19%, signal=20%	1543/384/9076/5144/3416/2885/1490/317/83719/5728/10783/1788/1728/3398/9891/100/5074/5743/7043/6198/9516/133/2068/63826/1432/6347/286053/847/131601/7994/51022/6647/3987/3727/22925/23515/4152/25/1021/1738/267/4303/1281/3889/494470/1605/2934/3845/597/7225/27230/8550/657/147183/30001/54708/1410/27250/9361/2692/1267/4887/596/4353/10891/10498/4035/6870/490
GO:0007264	small GTPase mediated signal transduction	499	0.324521	1.5135	0.00116959	0.0290946	0.022348	3919	tags=29%, list=20%, signal=23%	8936/1718/185/408/9732/394/23433/2885/10276/57514/2247/5925/5337/143872/5922/5058/139818/22808/388/1123/9265/3633/1793/22931/23179/2048/85004/5910/8727/127829/10253/10672/64283/8625/6654/6453/5649/395/6714/6478/26225/57580/54509/27289/57698/6993/23370/10630/23682/1432/9289/5912/84904/93663/8831/343578/22800/5898/51196/4254/9693/10617/121512/83478/4952/6464/57706/890/23189/57826/4893/8878/30851/80…
GO:0032970	regulation of actin filament-based process	325	0.325331	1.47765	0.00248447	0.0411838	0.0316339	4139	tags=31%, list=21%, signal=25%	55971/8936/5144/23433/2885/29767/1490/3397/6422/5058/673/7043/55604/1901/7168/7046/10142/118/3759/10092/80206/4627/1832/395/57580/1265/6548/8440/10630/253260/5154/55435/10008/93663/26228/2241/57175/23189/54959/51474/10021/50848/7408/25/7984/9475/5156/5962/57180/83700/2909/10152/11034/8195/5734/1440/4641/54434/387/2934/5345/5987/683/90102/2185/64223/1739/2059/6717/396/10565/5629/11135/11344/4690/6…
GO:0051098	regulation of binding	338	0.326736	1.48375	0.00248447	0.0411838	0.0316339	3919	tags=30%, list=20%, signal=25%	2035/408/22924/3397/7049/2959/5925/9709/22933/8864/58499/8995/57761/7046/118/8658/5530/948/1649/9618/2068/6714/5595/1601/5458/121665/64641/9236/5334/5566/9693/3717/23641/23557/1499/8767/7262/5468/3300/154/171392/1452/9241/166/889/25/1488/51068/3433/4487/23394/2043/267/5092/51773/79618/1440/10763/5914/4760/3084/90529/3670/3458/285381/5499/23129/23063/9043/64710/6717/1025/84959/409/7341/7189/84444/…
GO:0043406	positive regulation of MAP kinase activity	259	0.327555	1.45378	0.00258065	0.0411838	0.0316339	3964	tags=29%, list=20%, signal=23%	7164/408/6416/4214/10333/23043/84962/9500/8491/2247/5058/673/1647/7043/7046/1326/23328/6714/7099/7057/5595/3357/1432/5154/51196/4254/2771/1847/4293/3717/6464/6647/8767/4342/257397/5606/10818/5605/7984/2081/9064/57498/1857/9294/11235/2043/8654/23118/4215/51765/3845/3084/100133941/23162/8550/2185/6288/8322/9043/2785/51495/5894/7189/10178/958/5335/10746/134/2889/6885/5148/5155/57551/4616/2321
GO:0007517	muscle organ development	362	0.327639	1.49449	0.00122699	0.0290946	0.022348	3161	tags=24%, list=16%, signal=21%	1839/56261/688/84159/7049/27063/5728/607/60485/3399/2275/467/2247/5925/5292/22933/2660/5058/22808/463/6938/1901/7168/7046/6198/5530/6442/11149/1832/3776/283149/4209/8819/6876/1831/1432/6474/70/6469/283078/1499/2115/4211/1960/22989/93986/10277/57486/10818/9241/2317/4205/9328/6443/4487/5469/3344/7504/22801/8928/4303/6899/1281/4534/3235/56704/905/7480/7004/3084/7026/55352/84976/3670/27230/657/140465…
GO:0043547	positive regulation of GTPase activity	391	0.3278	1.50204	0.00120482	0.0290946	0.022348	3863	tags=27%, list=20%, signal=22%	408/9732/394/163486/55633/79890/10276/2776/6422/134957/8601/10507/57589/57514/9910/143872/5922/139818/64744/1123/3633/1793/92154/51429/5910/1901/5903/84079/6102/6001/6654/395/57580/60682/3357/6347/55296/93663/8831/343578/4301/9693/83478/4952/3268/57706/54959/3987/79774/30851/26286/80728/9135/9815/10681/54453/10563/6376/50848/153/7984/6002/6251/1857/6904/1983/2909/6792/8498/5909/51291/613/6362/971…
GO:0071902	positive regulation of protein serine/threonine kinase activity	344	0.327902	1.4914	0.00369914	0.0464796	0.0357017	3088	tags=25%, list=16%, signal=22%	7164/408/6416/4214/10333/22924/23043/84962/9500/8491/892/2247/5058/673/1647/7043/7046/10892/10253/1326/54956/23328/9618/6714/7099/8812/8797/7057/5595/3357/1432/5154/9966/51196/4254/10519/2771/1847/9693/4293/3717/6464/6647/8767/245711/154/4342/5311/257397/5606/10818/5605/7984/2081/1654/9064/57498/1857/1027/9294/11235/92002/2043/8654/23118/387/4215/51765/905/3845/3084/51719/100133941/23162/3458/855…
GO:0043087	regulation of GTPase activity	457	0.328122	1.52045	0.00118064	0.0290946	0.022348	3887	tags=28%, list=20%, signal=23%	408/9732/394/163486/55633/84962/79890/10276/2776/6422/134957/8601/10507/57589/57514/9910/143872/5922/139818/64744/1123/3633/1793/92154/51429/5910/1901/5903/84079/10253/6102/6001/6654/11149/395/5747/57580/60682/6993/3357/253260/6347/55296/93663/8831/343578/23654/4301/9693/121512/83478/4952/6647/3268/57706/54959/5048/3987/79774/30851/26286/80728/9135/9815/10681/54453/10563/6376/50848/153/5365/7984/…
GO:0001655	urogenital system development	316	0.329105	1.49056	0.00250941	0.0411838	0.0316339	3342	tags=26%, list=17%, signal=22%	384/79633/185/157506/84159/5728/2138/9500/3248/6422/5727/3399/2247/7020/5471/2048/7046/3691/23213/6659/4093/6492/7482/2624/38/5154/93/65250/847/4072/51196/59/6469/10272/1588/84662/25836/29927/27031/10220/1499/7466/55366/9231/5311/3675/10818/9241/5324/5156/26108/80144/6299/1027/25937/2200/4038/2043/5087/3207/4326/3371/5914/5420/5915/10116/100133941/3458/2297/4643/1739/768239/64220/3169/5629/182/64…
GO:0001503	ossification	365	0.33074	1.51046	0.00244499	0.0411838	0.0316339	2972	tags=25%, list=15%, signal=22%	79633/1490/3397/1009/6678/6422/10507/6591/5727/3399/23051/7020/4256/5743/7043/6272/1901/117581/9562/1305/656/202018/3486/23353/2068/4209/5747/10457/344901/1591/5595/1432/7286/6474/93/197/55589/847/22800/5566/4077/3636/6469/10272/1462/8482/6615/25836/1192/1499/7166/9770/3727/55366/154/1052/659/9241/5744/1291/1021/9063/4325/55787/54880/25937/4038/22801/92/5087/5734/25819/22856/3371/2131/4921/387/23…
GO:0001822	kidney development	264	0.331002	1.47362	0.00129032	0.0290946	0.022348	3163	tags=25%, list=16%, signal=21%	384/79633/185/157506/84159/2138/9500/3248/6422/5727/3399/2247/7020/5471/7046/23213/6659/4093/6492/7482/38/5154/93/65250/847/4072/51196/59/6469/10272/84662/25836/29927/27031/10220/1499/7466/55366/9231/5311/3675/9241/5156/26108/80144/6299/25937/2200/4038/2043/5087/3207/4326/5914/5420/5915/100133941/3458/2297/4643/1739/64220/5629/182/64412/3227
GO:0043161	proteasome-mediated ubiquitin-dependent protein catabolic process	386	0.332557	1.52444	0.00121065	0.0290946	0.022348	3953	tags=30%, list=20%, signal=24%	408/11060/55294/83590/28951/154214/9709/54926/9978/22933/9695/7328/8945/57761/5715/79018/64326/11059/197131/152006/1649/51444/55743/7345/25898/10221/165324/7324/1601/7327/11011/996/7320/324/5689/91147/9604/25820/6469/25827/55905/23429/1499/23304/7466/8405/54461/10277/26994/1452/6613/11236/10299/55658/7336/5714/10755/114088/25937/8881/8451/148581/200933/5706/9861/267/255488/92305/258010/6048/51009…
GO:0010256	endomembrane system organization	391	0.33296	1.52569	0.00120482	0.0290946	0.022348	4914	tags=33%, list=25%, signal=25%	57088/5205/55971/79633/9525/93099/23271/5728/10783/55014/25978/256979/9519/23175/22931/80856/92154/51429/5903/10142/9818/54874/27314/51062/2852/23353/8867/9648/57698/165324/5595/282991/5862/23682/29887/8291/54943/79188/5873/6683/7443/6647/29927/10087/5048/8878/51100/23363/83547/53947/1452/51411/5605/100101267/114882/92421/9659/11235/5861/9712/55823/26509/8724/26092/8436/10397/1453/9883/196527/272…
GO:0061564	axon development	468	0.333542	1.54725	0.00117925	0.0290946	0.022348	3135	tags=24%, list=16%, signal=21%	84189/84612/22902/9369/2885/23271/2674/3730/4133/5728/1009/10507/8013/5727/22876/30011/8239/5058/6259/4147/1123/673/10371/2048/6905/1944/1942/729920/5080/51062/4548/6654/5649/6714/6478/5747/7345/2335/57698/6993/5595/5458/5306/91584/6474/152330/8831/23654/6469/8482/2676/10090/3717/6464/780/4893/5048/2115/3800/3475/56896/56288/1813/659/10818/55816/9241/7408/4969/25/5365/1945/11313/3897/6498/83700/3…
GO:0072593	reactive oxygen species metabolic process	240	0.333709	1.46554	0.00128866	0.0290946	0.022348	3599	tags=27%, list=18%, signal=23%	1543/384/185/10333/2885/1490/1728/23576/445/7020/22933/5743/1647/10516/65018/7097/5165/2643/948/27244/4835/7099/54541/57580/7057/1432/847/7350/5873/3630/3717/6647/23564/22925/5311/84275/5806/6697/4314/3099/4688/8570/613/7416/50508/6542/4137/4724/3491/683/3458/2185/10394/23530/1410/664/3043/947/23408/10365/596/6095/405753/4353/9474/91942
GO:0097485	neuron projection guidance	230	0.336093	1.4681	0.00131062	0.0290946	0.022348	3285	tags=27%, list=17%, signal=22%	9369/2885/2674/3730/8013/5727/30011/6259/4147/1123/10371/2048/1944/1942/729920/5080/6654/5649/6714/6478/5747/5595/5458/91584/152330/6469/2676/6464/4893/2115/3800/56896/659/10818/55816/9241/7408/1945/11313/3897/2909/10678/10381/2043/9211/5909/3798/494470/2131/1605/3845/4756/3670/2297/7436/64096/3908/6387/6709/4917/55740
GO:1901652	response to peptide	472	0.337142	1.56485	0.00117925	0.0290946	0.022348	3451	tags=25%, list=18%, signal=21%	8850/55971/8503/185/688/3033/523/10333/3416/23433/2885/1490/3397/7049/781/5728/6678/7532/8013/139596/2660/2787/5471/5058/5743/23175/673/57761/6272/7097/5286/6198/4790/948/1154/6654/55970/3480/133/2852/6714/7099/5747/6548/130399/5595/5575/55777/1432/6347/324/197/847/5566/54331/3636/5170/6041/3630/2241/3717/6464/890/23189/5577/8767/3727/5468/154/9971/1176/84275/9564/2782/782/2770/29988/8835/132864/…
GO:0043434	response to peptide hormone	405	0.337969	1.55209	0.00120482	0.0290946	0.022348	3451	tags=25%, list=18%, signal=21%	8850/55971/8503/185/3033/523/3416/23433/2885/1490/7049/5728/6678/7532/8013/139596/2660/2787/5471/5058/5743/23175/673/57761/6272/7097/5286/6198/4790/1154/6654/55970/3480/133/2852/6714/5747/6548/130399/5595/5575/55777/6347/324/197/847/5566/54331/3636/5170/6041/3630/2241/3717/6464/890/23189/5577/3727/5468/9971/1176/84275/9564/2782/2770/29988/8835/132864/1027/5791/114882/10580/2200/2888/4303/57727/41…
GO:0030522	intracellular receptor signaling pathway	285	0.338102	1.52509	0.00248756	0.0411838	0.0316339	4204	tags=33%, list=21%, signal=26%	4734/3174/6422/6591/8013/5925/5292/5058/7025/7105/29966/5165/26065/6397/8648/8805/2852/6097/5467/6714/7099/1591/1601/5458/59344/10370/9604/3717/1499/8767/5468/9971/257397/10432/8611/23532/23054/2494/1488/9063/8289/51366/10413/5469/10474/8928/55325/6899/23118/8896/23376/5914/10499/5915/7026/8031/3670/3275/4848/7041/10809/56603/3169/23019/8554/83737/409/2908/200845/54941/7189/7421/3065/7068/2692/49…
GO:0043254	regulation of protein complex assembly	384	0.33813	1.54854	0.00121212	0.0290946	0.022348	4221	tags=31%, list=22%, signal=25%	55971/8936/29103/10333/3416/2885/29767/23271/84962/5601/11075/9978/22933/5058/65018/51429/55604/5494/84079/118/10092/948/80206/2068/6714/7099/355/57580/2963/8440/253260/55729/55435/93663/10923/3630/7507/57606/2241/57175/23189/1499/51100/4478/57600/10563/8450/7408/25/7984/4286/5962/57180/1654/4314/6904/1027/114088/8451/8775/5706/10152/258010/8195/5734/55823/1440/4641/2934/4137/7480/5987/51451/3458…
GO:0016197	endosomal transport	262	0.339004	1.50846	0.001287	0.0290946	0.022348	4441	tags=30%, list=23%, signal=24%	9525/8723/89853/112936/163486/25978/8898/338382/57589/22876/388/6272/51429/84079/55681/2060/9367/23085/6714/51699/9648/5595/1601/23682/55435/22836/64129/57706/23557/8878/23339/83547/90196/4478/154/81609/6643/5605/9765/5962/55658/92421/23033/10981/1174/4534/55823/84910/8724/1213/55745/5987/9043/84376/128866/4642/30846/1130/58533/26258/23513/8943/22863/10228/51271/55353/51552/79735/6811/9912/55614/…
GO:0061448	connective tissue development	234	0.339425	1.48899	0.00129366	0.0290946	0.022348	4301	tags=31%, list=22%, signal=24%	84159/871/1490/4060/6591/2202/2247/57561/4256/80856/81792/7046/23213/64102/656/202018/4093/6097/5467/4209/51320/7482/11145/5595/7227/5396/1432/7483/38/6474/64641/59/6615/1499/9971/3696/659/114789/9241/5744/4487/8195/3207/583/22856/5914/7480/5915/3491/3458/657/2297/4041/3169/4880/3400/947/112744/54928/5081/10891/10498/116039/1301/5155/651/2101/5916/1746/144347/5290/7045
GO:0071560	cellular response to transforming growth factor beta stimulus	215	0.340338	1.47097	0.00402685	0.0464796	0.0357017	4697	tags=33%, list=24%, signal=25%	9076/23089/317/10979/3397/7049/27063/3248/6422/5045/9518/8239/2660/7043/5494/7046/7525/4093/283149/6714/5747/7057/1601/23370/6347/10370/5170/23625/867/10631/3987/5139/56288/50848/3675/6498/10755/2200/64750/64081/8928/1281/387/6375/657/9480/7041/409/2908/112744/58533/10891/10273/2339/6885/6386/56940/5155/1745/7071/7471/2651/9958/51701/4087/7122/4086/163126/2734/5590
GO:0007411	axon guidance	228	0.340701	1.49155	0.00129534	0.0290946	0.022348	3285	tags=27%, list=17%, signal=23%	9369/2885/2674/3730/8013/5727/30011/6259/4147/1123/10371/2048/1944/1942/729920/5080/6654/5649/6714/6478/5747/5595/5458/91584/152330/6469/2676/6464/4893/2115/3800/56896/659/10818/55816/9241/7408/1945/11313/3897/2909/10678/10381/2043/9211/5909/3798/494470/2131/1605/3845/4756/3670/2297/7436/64096/3908/6387/6709/4917/55740
GO:0007409	axonogenesis	431	0.340761	1.57701	0.00118203	0.0290946	0.022348	3625	tags=27%, list=19%, signal=22%	84189/84612/22902/9369/2885/2674/3730/4133/5728/1009/10507/8013/5727/30011/8239/5058/6259/4147/1123/673/10371/2048/6905/1944/1942/729920/5080/51062/6654/5649/6714/6478/5747/7345/2335/57698/5595/5458/5306/91584/6474/152330/8831/23654/6469/8482/2676/10090/6464/4893/5048/2115/3800/3475/56896/56288/1813/659/10818/55816/9241/7408/4969/25/5365/1945/11313/3897/6498/2909/10678/6792/200933/5864/10381/2339…
GO:0071559	response to transforming growth factor beta	219	0.341631	1.48191	0.0026738	0.0411838	0.0316339	4697	tags=32%, list=24%, signal=25%	9076/23089/317/10979/3397/7049/27063/3248/6422/5045/9518/8239/2660/463/7043/5494/7046/7525/4093/283149/6714/5747/7057/1601/23370/6347/10370/5170/23625/867/10631/3987/5139/56288/50848/3675/6498/10755/2200/64750/64081/8928/1281/387/6375/657/9480/7041/409/2908/112744/58533/10891/10273/2339/6885/6386/56940/5155/1745/7071/7471/2651/9958/51701/4087/7122/4086/163126/2734/5590
GO:0031099	regeneration	177	0.341856	1.4528	0.00397351	0.0464796	0.0357017	2749	tags=21%, list=14%, signal=18%	9076/7049/5728/607/8013/5727/22876/2660/5471/4147/23175/673/1459/10404/4837/4548/6442/133/5467/5396/1432/6347/3717/10631/890/3475/5468/83700/349667/2043/5469/3371/1605/2934/7480/3670/10076
GO:0007265	Ras protein signal transduction	336	0.342075	1.55573	0.00246609	0.0411838	0.0316339	3919	tags=30%, list=20%, signal=24%	8936/1718/185/408/394/2885/10276/2247/5925/5337/143872/5922/5058/22808/388/9265/2048/8727/10253/10672/64283/8625/6654/6453/395/57580/57698/6993/23370/10630/1432/9289/5912/84904/8831/22800/5898/51196/4254/9693/10617/121512/6464/57706/890/23189/57826/4893/8878/30851/3675/2782/26269/25/7984/9475/9828/5962/2909/2245/5867/10152/9267/50650/613/9266/11188/1281/50618/117178/387/1012/3845/3084/55785/8550/…
GO:0001649	osteoblast differentiation	200	0.34356	1.47845	0.00265252	0.0411838	0.0316339	3374	tags=29%, list=17%, signal=24%	3397/6422/10507/6591/5727/3399/23051/117581/3486/4209/5747/10457/344901/1591/6474/93/847/22800/5566/4077/6469/1462/8482/6615/1192/1499/9770/3727/55366/1052/659/9241/5744/1291/1021/9063/25937/22801/92/25819/3371/4921/23376/1213/7480/25842/1050/3491/657/51564/4041/8519/182/4880/9902/3020/3400/5587
GO:0006470	protein dephosphorylation	248	0.344813	1.52279	0.00127389	0.0290946	0.022348	4357	tags=34%, list=22%, signal=27%	5795/29101/5728/2138/8612/8898/80824/10217/9989/9891/1033/8945/151742/132160/65018/5525/5494/9562/5530/11072/8897/8776/121665/6815/5504/1847/5523/23239/3717/1845/160760/151649/5501/5775/6609/9829/1813/8611/57546/9475/57460/5784/55613/114971/5791/1843/54704/995/4534/54434/78986/5510/27071/134510/10076/5499/1739/4690/84959/5515/9472/64419/596/27068/6093/5495/1850/261726/134/5516/11099/5537/56940/58…
GO:0110053	regulation of actin filament organization	226	0.345262	1.50488	0.00131406	0.0290946	0.022348	4139	tags=33%, list=21%, signal=26%	55971/8936/2885/29767/1490/3397/6422/5058/673/7043/55604/1901/7168/7046/118/10092/80206/395/57580/6548/8440/253260/55435/93663/2241/57175/23189/51474/7408/25/7984/9475/5962/57180/2909/10152/11034/8195/5734/1440/4641/54434/387/2934/5345/5987/90102/2185/64223/1739/2059/10565/11135/11344/4690/6387/6709/11346/5216/23580/10178/6093/51763/10458/55243/6711/8500/4070/10456/6281/55607/382/10096/10602
GO:0000209	protein polyubiquitination	291	0.345641	1.55644	0.00125945	0.0290946	0.022348	3364	tags=28%, list=17%, signal=24%	4734/143279/11060/80351/55294/7267/154214/54926/9978/7328/57161/26118/8945/5715/92912/25793/8658/84961/23328/51444/126433/93611/55743/6478/7324/7327/996/7320/5689/25847/9604/23608/25820/55905/867/222235/9025/23304/54461/220972/80204/10277/11236/10299/7332/23014/55658/7336/5714/54850/8881/51366/148581/5706/64750/9861/267/255488/92305/642/7322/6048/9373/494470/127544/5987/8454/55284/27246/51132/547…
GO:0001933	negative regulation of protein phosphorylation	409	0.346282	1.59077	0.00120337	0.0290946	0.022348	3645	tags=28%, list=19%, signal=23%	8850/5795/408/5144/1031/5728/7532/2776/6422/28951/10507/80824/11142/10217/10114/22876/467/5925/22933/1647/57761/51527/2048/3315/65018/1942/116496/10253/25793/5080/1154/11072/3480/2852/3486/7099/54541/154043/57580/7345/10221/5575/8440/7320/324/9611/10519/1847/5170/54386/51562/260434/27347/867/8841/624/1845/284996/5577/5048/9770/9479/56288/6609/27330/171392/9241/55861/25/10614/8835/1027/25937/34966…
GO:0042326	negative regulation of phosphorylation	446	0.346832	1.60512	0.00117786	0.0290946	0.022348	3645	tags=28%, list=19%, signal=23%	8850/5795/408/29103/5144/1031/84962/5728/7532/2776/6422/28951/10507/80824/11142/10217/10114/22876/467/5925/22933/2660/1647/57761/51527/2048/3315/65018/5525/1942/116496/10253/25793/5080/1154/11072/3480/2852/3486/7099/54541/154043/57580/7345/10221/5575/8440/7320/324/8655/197/9611/10519/1847/5170/54386/26228/51562/260434/27347/867/8841/3170/624/1845/284996/5577/5048/9770/9479/56288/6609/27330/171392…
GO:0043405	regulation of MAP kinase activity	331	0.347542	1.58003	0.00123305	0.0290946	0.022348	3964	tags=31%, list=20%, signal=25%	7164/5795/408/6416/4214/10333/23043/84962/9500/6422/8491/28951/80824/10114/2247/5058/673/1647/7043/57761/2048/7046/10253/1326/11072/23328/3480/6714/7099/7345/10221/7057/5595/3357/1432/5154/51196/4254/2771/1847/4293/3717/51562/6464/6647/1845/8767/9479/4342/6609/171392/257397/5606/10818/5605/7984/2081/9064/57498/1857/1843/9294/11235/2043/8654/23118/4215/51765/3845/3084/100133941/23162/8550/2185/628…
GO:0044089	positive regulation of cellular component biogenesis	484	0.349597	1.62771	0.00117371	0.0290946	0.022348	4296	tags=30%, list=22%, signal=24%	84189/57633/55971/3556/5795/9525/8936/9076/10333/3416/23433/2885/1490/3397/84962/5601/7162/6422/9978/5058/139818/673/7043/2048/65018/2823/51429/55604/7168/23284/7046/54874/10092/948/202018/2068/6714/7099/27286/355/2963/8440/253260/55435/324/8655/5898/10923/55127/7507/57606/2241/100528062/57175/1499/3987/51100/4478/9231/57600/10563/8450/7408/25/7984/4286/57180/4314/7336/1027/2909/8451/5706/23394/1…
GO:0003007	heart morphogenesis	229	0.351003	1.53483	0.00130378	0.0290946	0.022348	3090	tags=25%, list=16%, signal=22%	4734/79633/7049/27063/2138/57211/6591/5727/60485/5292/2787/6491/83852/1901/7168/1942/7046/8463/6654/6659/1832/5747/3357/6474/10370/7403/388389/7547/70/6469/6615/25836/27031/10087/1499/5311/10277/659/9241/4487/5469/8928/8195/6899/4193/5914/5915/3084/3491/3670/55742/657/10427/23129/3516/54583/5629/182
GO:0030278	regulation of ossification	179	0.351629	1.49338	0.00264901	0.0411838	0.0316339	3104	tags=31%, list=16%, signal=26%	3397/6422/10507/6591/5727/3399/23051/7020/4256/7043/1901/117581/5747/344901/5595/1432/93/197/55589/5566/4077/25836/1192/1499/7166/9770/3727/154/1052/659/9241/1021/9063/55787/54880/4038/92/5087/5734/25819/22856/4921/7480/1050/3491/196527/657/2185/3516/51564/4041/8519/64096/182/4880
GO:0051495	positive regulation of cytoskeleton organization	198	0.351907	1.51119	0.00264901	0.0411838	0.0316339	3311	tags=25%, list=17%, signal=21%	55971/9525/8936/2885/1490/3397/11075/6422/5058/673/7043/55604/7168/5903/7046/10092/8440/253260/55435/26228/57606/2241/57175/7408/25/7984/9475/57180/1027/8498/10152/11034/1440/4641/10763/387/2934/4137/5345/5987/2185/64223/1739/5629/11135/4690/11346/5216/23580/10178
GO:1904950	negative regulation of establishment of protein localization	207	0.352584	1.52314	0.00264201	0.0411838	0.0316339	4575	tags=33%, list=23%, signal=25%	80223/384/51715/3033/10333/11060/6422/6591/11142/7292/5715/5494/9516/57120/5530/948/6659/7447/2335/130399/7327/3630/23625/55366/5311/9971/1813/26056/8622/25937/64081/258010/3440/5734/51009/8724/4137/8445/5987/5978/285381/27242/51465/6717/5569/26297/26525/947/1540/1020/91942/51763/5495/91662/2932/50943/5211/336/23409/4794/6672/11124/23208/90007/10961/6833/6425/301
GO:0071383	cellular response to steroid hormone stimulus	258	0.353045	1.56555	0.00129199	0.0290946	0.022348	5497	tags=42%, list=28%, signal=31%	4734/153222/3174/6422/8013/6752/5925/2660/5058/2052/7025/29966/6198/687/8648/2852/6097/5467/6714/54541/1601/5458/6347/9604/54852/3717/1499/2235/5468/9971/10432/8611/11057/7332/23054/2494/9063/8289/51366/10413/5469/10474/8928/55325/8896/478/23376/5914/5915/7026/5978/164091/1244/8031/3670/3275/4848/7041/64754/3169/23019/8554/409/2908/200845/7421/3065/7068/2692/4929/6095/112398/10891/10498/5901/490/…
GO:0034330	cell junction organization	264	0.353101	1.572	0.00129032	0.0290946	0.022348	3632	tags=28%, list=19%, signal=23%	84612/5795/1525/9076/10979/84962/5728/1009/1004/6422/6591/10207/7043/100506658/7046/8861/118/3691/1832/51599/395/6714/5747/2335/6548/7057/83605/324/7082/153562/5566/4301/5170/9693/6615/1499/3987/3914/9231/56288/9971/79983/50848/7408/25/9475/5962/6904/10580/29841/5583/9748/1000/4641/387/1012/6801/90102/149461/2185/1739/51564/5908/389/64403/3655/55679/204851/87/596/55920/6093/8502/11187
GO:1902905	positive regulation of supramolecular fiber organization	175	0.353221	1.49755	0.00266667	0.0411838	0.0316339	4139	tags=30%, list=21%, signal=24%	55971/8936/2885/1490/3397/11075/6422/5058/673/7043/55604/7168/7046/10092/8440/253260/55435/57606/2241/57175/7408/25/7984/57180/1027/10152/11034/1440/4641/387/2934/4137/5345/5987/2185/64223/1739/5629/11135/4690/11346/5216/23580/10178/348/10458/55243/79998/6281/382/10096/10602
GO:0043393	regulation of protein binding	202	0.354759	1.52826	0.00265957	0.0411838	0.0316339	4002	tags=33%, list=20%, signal=26%	2035/408/22924/3397/7049/9709/8995/57761/7046/118/948/9618/6714/5595/1601/121665/9236/5334/5566/9693/23641/23557/8767/7262/3300/154/9241/166/889/25/51068/3433/23394/2043/267/5092/1440/10763/3084/90529/3670/5499/23129/9043/84959/409/84062/596/1540/5081/6093/1020/348/10498/51339/27185/4035/5901/10273/53339/2932/5899/5986/6590/5155/10769/1522
GO:0051224	negative regulation of protein transport	203	0.354868	1.52931	0.00264901	0.0411838	0.0316339	4575	tags=33%, list=23%, signal=25%	80223/384/51715/3033/10333/11060/6422/6591/11142/7292/5715/5494/9516/57120/5530/948/6659/7447/2335/130399/7327/3630/23625/55366/5311/9971/1813/26056/8622/25937/64081/258010/3440/5734/51009/8724/8445/5987/5978/285381/27242/51465/6717/5569/26297/26525/947/1540/1020/91942/51763/5495/91662/2932/50943/5211/336/23409/4794/6672/11124/23208/90007/10961/6833/6425/301
GO:0009755	hormone-mediated signaling pathway	229	0.356098	1.55711	0.00130378	0.0290946	0.022348	4204	tags=32%, list=21%, signal=26%	4734/153222/3174/6422/8013/6752/5925/5058/7025/29966/55915/8648/2852/6097/5467/6714/1601/5458/9604/54852/3717/1499/5468/9971/10432/8611/11057/23054/2494/9063/8289/51366/10413/5469/10474/8928/55325/8896/23376/5914/5915/7026/164091/8031/3670/3275/4848/7041/3973/3169/23019/8554/409/2908/200845/7421/3065/7068/2692/4929/5618/6095/112398/10891/10498/5901/9282/9968/367/2101/7337/27086/406/5916
GO:0034329	cell junction assembly	203	0.356102	1.53463	0.00264901	0.0411838	0.0316339	3632	tags=30%, list=19%, signal=24%	84612/5795/9076/10979/84962/5728/6422/6591/10207/100506658/8861/3691/51599/395/6714/5747/2335/6548/7057/324/7082/153562/5566/5170/9693/6615/1499/3987/3914/9231/56288/9971/79983/50848/7408/25/9475/6904/10580/5583/9748/4641/387/6801/90102/149461/2185/1739/51564/5908/389/3655/55679/204851/87/596/55920/6093/8502/11187
GO:0008154	actin polymerization or depolymerization	178	0.359224	1.52705	0.0026455	0.0411838	0.0316339	3311	tags=28%, list=17%, signal=24%	55971/22837/8936/22921/2885/29767/10486/55604/118/10092/80206/395/57580/8440/253260/55435/93663/2241/3717/57175/23189/51474/7408/5962/57180/2909/10152/11034/8195/1440/4641/54434/2934/55761/5987/2185/64223/1739/2059/10565/10810/11135/11344/4690/6387/6709/9645/5216/23580/10178
GO:0007015	actin filament organization	344	0.359276	1.6341	0.00123305	0.0290946	0.022348	4309	tags=33%, list=22%, signal=26%	55971/22837/8936/22902/22921/408/2885/29767/1490/3397/6422/10486/5058/5074/4082/673/7043/55604/1901/7168/7046/118/10092/4430/80206/395/6714/57580/54509/6548/27289/57698/8440/253260/55435/4739/93663/3636/70/2241/3717/57175/23189/51474/23363/134549/79983/9564/7408/25/7984/9475/5962/57180/10580/2909/10152/1627/11034/8195/5734/1440/4641/54434/387/2934/55761/5345/5987/90102/2185/64223/1739/2059/339768…
GO:0001501	skeletal system development	484	0.361556	1.68339	0.00117371	0.0290946	0.022348	4233	tags=30%, list=22%, signal=24%	79633/51715/157506/84159/4883/871/1490/4060/9060/2138/1009/6678/2776/6422/10507/6591/7092/2202/2247/7020/4256/7043/80856/1112/81792/3340/7046/23213/6659/1305/656/202018/4093/6714/4209/51320/7482/5595/7227/5396/1432/7483/6474/93/197/1303/59338/3636/6469/1462/10265/6615/25836/10631/28982/10220/1499/5048/9770/4211/55112/6913/53/3696/659/9241/8575/166/5744/9507/5156/4325/2200/4487/64651/9061/5469/348…
GO:0071375	cellular response to peptide hormone stimulus	299	0.362361	1.63708	0.00125786	0.0290946	0.022348	3451	tags=27%, list=18%, signal=23%	8850/55971/8503/185/523/3416/23433/2885/5728/7532/8013/2660/2787/5471/5058/23175/57761/5286/6198/4790/1154/6654/55970/3480/2852/6714/5747/6548/5595/5575/55777/6347/324/197/5566/54331/5170/6041/3630/2241/3717/6464/890/23189/5577/5468/9971/1176/84275/9564/2782/29988/8835/132864/5791/114882/10580/2200/2888/4303/57727/4193/4641/23235/2783/3973/64710/55667/4142/26060/51382/2785/51606/526/5908/6599/139…
GO:0002064	epithelial cell development	193	0.362445	1.55321	0.00265252	0.0411838	0.0316339	4204	tags=34%, list=21%, signal=27%	84189/9076/688/5144/3397/118/5080/64102/6768/83605/546/196383/23086/631/7082/153562/4301/5170/9693/59/6647/57826/1499/5048/4478/639/5926/79983/50848/25803/10818/2317/9475/5962/1021/9294/23022/5914/5420/5915/10116/80781/10427/4643/389015/9480/3169/5629/182/122786/5908/6496/23513/6093/2947/2932/6009/2889/5155/1761/367/406/22862/57835/5916
GO:0071900	regulation of protein serine/threonine kinase activity	483	0.362499	1.68602	0.00117786	0.0290946	0.022348	3964	tags=32%, list=20%, signal=26%	7164/8850/5795/408/6416/1031/4214/10333/22924/900/23043/84962/5728/9500/7532/6422/8491/28951/80824/11142/10114/892/2247/5058/1033/673/1647/7043/57761/2048/3315/7046/10892/10253/25793/1326/54956/11072/23328/3480/9618/6714/7099/7345/8812/8797/10221/7057/5595/5575/3357/1432/5154/324/151195/9966/51196/4254/10519/2771/1847/9693/4293/3717/51562/6464/6647/1845/5577/8767/245711/9479/154/4342/5311/6609/17…
GO:0048705	skeletal system morphogenesis	210	0.362518	1.5621	0.00134048	0.0290946	0.022348	5182	tags=39%, list=26%, signal=29%	51715/157506/84159/871/1490/2138/6422/7020/4256/7043/1112/3340/7046/1305/4209/5396/1432/7483/6474/93/59338/3636/10265/25836/28982/1499/55112/6913/659/9241/8575/5156/4325/4487/64651/3207/6899/7763/22856/3235/5914/7480/5915/1739/56603/4041/4880/3227/3224/54928/10498/25976/158326/116039/57599/7289/5191/1301/7703/60529/9968/3216/5916/1746/3198/3233/1280/4087/3203/2296/389058/4057/2734/649/2249/7067/8…
GO:0016358	dendrite development	210	0.364559	1.5709	0.00134048	0.0290946	0.022348	4177	tags=29%, list=21%, signal=23%	4734/3556/22849/23271/3397/23043/4133/5728/10507/4147/10371/2048/1942/84079/5530/5649/57580/6993/114788/1742/8440/57118/8831/9693/816/100528062/5048/23363/9231/6383/4205/57498/10611/6792/4038/2043/1627/4891/6801/3084/7225/55619/26037/9762/7436/26050/23613/84062/1020/50807/348/10498/10458/27185/10769/9912/7337/23105/55607/382/57626/7287
GO:0033673	negative regulation of kinase activity	265	0.364605	1.62311	0.00129032	0.0290946	0.022348	4339	tags=33%, list=22%, signal=26%	8850/5795/1031/84962/5728/7532/2776/6422/28951/80824/11142/10114/5925/2660/1647/57761/51527/2048/3315/5525/10253/25793/1154/11072/3480/57580/7345/10221/5575/324/10519/1847/5170/51562/260434/867/3170/1845/5577/9479/6609/171392/55861/25/10614/8835/1027/25937/349667/9555/1843/78986/4137/7026/1050/5987/389119/64754/4041/5569/4690/84959/6461/5515/5576/84062/51422/27250/9052/58533/348/5999/51763/1850/2…
GO:2000377	regulation of reactive oxygen species metabolic process	161	0.3665	1.54009	0.00405405	0.0464796	0.0357017	3560	tags=28%, list=18%, signal=23%	384/185/10333/2885/23576/445/7020/22933/5743/1647/10516/65018/5165/2643/948/4835/7099/7057/1432/7350/5873/3630/3717/6647/23564/5311/84275/5806/4314/3099/8570/613/7416/4137/683/3458/2185/1410/664/3043/947/23408/10365/596/9474
GO:2001235	positive regulation of apoptotic signaling pathway	174	0.368204	1.55954	0.00267738	0.0411838	0.0316339	4364	tags=31%, list=22%, signal=24%	7164/55294/317/5728/9500/5601/7532/6422/467/65018/7046/1649/2852/5519/355/8797/7057/8440/56658/8655/84334/3717/6647/1687/8405/8575/6498/598/4487/5326/64112/2934/8406/4170/9774/56947/4690/664/90427/26355/10962/596/1540/162989/2932/637/8738/8772/79156/7027/5534/11124/29949/7159
GO:0007163	establishment or maintenance of cell polarity	180	0.368366	1.56822	0.00264201	0.0411838	0.0316339	3007	tags=27%, list=15%, signal=23%	84612/22902/4139/4133/2138/22841/10486/5058/9265/10253/5080/10092/4627/57787/5747/7465/6548/1741/57698/6993/1742/253260/6469/23625/10090/23189/5048/4478/9231/56288/4342/81609/889/9475/83700/2909/54820/9267/387/2934/9578/55742/2185/55327/1739/56603/64130/10565
GO:0019216	regulation of lipid metabolic process	355	0.368713	1.68095	0.00122549	0.0290946	0.022348	3981	tags=31%, list=20%, signal=25%	1543/8503/185/29103/1490/55294/27063/34/5565/6591/94101/8013/2247/5925/3398/5743/3490/32/23179/57761/5525/1595/9619/5165/7296/4790/3417/948/8648/2852/51599/4047/6097/6714/5747/5163/4199/94103/3357/57406/5154/64784/221395/9611/9453/3630/5162/6615/8841/6647/2222/51/5468/9971/8611/1389/9965/57546/5156/718/51360/23054/6319/949/10580/9555/1738/29841/5469/1717/54704/10577/79071/10499/5978/2168/3491/345…
GO:1901653	cellular response to peptide	341	0.369298	1.67873	0.00123609	0.0290946	0.022348	3648	tags=29%, list=19%, signal=24%	8850/55971/8503/185/688/523/10333/3416/23433/2885/3397/781/5728/7532/8013/2660/2787/5471/5058/23175/57761/5286/6198/4790/948/1154/6654/55970/3480/2852/6714/7099/5747/6548/5595/5575/55777/6347/324/197/5566/54331/5170/6041/3630/2241/3717/6464/890/23189/5577/8767/5468/154/9971/1176/84275/9564/2782/782/29988/8835/132864/5791/114882/10580/2200/2043/2888/4303/57727/478/4193/4641/23235/2783/3973/64710/5…
GO:0033002	muscle cell proliferation	170	0.369494	1.56802	0.0026455	0.0411838	0.0316339	2059	tags=21%, list=11%, signal=19%	1839/4883/7049/5728/3248/8013/60485/2247/5292/3398/2660/5058/5743/7043/1901/7168/7046/6198/3776/2852/4835/3486/5467/10221/7057/1432/6469/3717/1499/4211/5468/7052/9241/4969/2081/1027
GO:0006469	negative regulation of protein kinase activity	248	0.371481	1.64057	0.00127389	0.0290946	0.022348	4339	tags=33%, list=22%, signal=26%	8850/5795/1031/5728/7532/2776/6422/28951/80824/11142/10114/5925/1647/57761/51527/2048/3315/10253/25793/1154/11072/3480/57580/7345/10221/5575/324/10519/1847/5170/51562/260434/867/1845/5577/9479/6609/171392/55861/25/10614/8835/1027/25937/349667/9555/1843/78986/7026/1050/5987/389119/64754/4041/5569/4690/84959/6461/5515/5576/84062/51422/27250/9052/58533/348/5999/51763/1850/2873/56940/11116/11329/4616…
GO:0032868	response to insulin	247	0.372083	1.64254	0.00127389	0.0290946	0.022348	2485	tags=21%, list=13%, signal=19%	8850/55971/8503/3033/523/3416/23433/2885/5728/7532/139596/2660/5471/5058/23175/57761/6272/7097/5286/6198/1154/6654/3480/133/6714/6548/130399/6347/324/197/847/3636/5170/6041/3630/2241/6464/23189/5468/9971/1176/84275/9564/29988/8835/132864/5791/114882/10580/2888/4303/57727/4641
GO:0010769	regulation of cell morphogenesis involved in differentiation	258	0.37329	1.65533	0.00129199	0.0290946	0.022348	3117	tags=26%, list=16%, signal=22%	4734/22902/3397/23043/4133/5728/10276/10507/5058/1123/673/10371/1793/2048/55604/1942/84079/5530/5649/5747/57580/2335/57698/5458/10630/91584/6474/55435/8831/10519/23654/9693/8482/816/10090/100528062/10631/23189/5048/3987/23363/3475/659/25/6383/5365/3897/6498/10611/2909/6792/23394/4038/2043/7504/54434/387/4137/3084/7225/23129/26037/9762/6239/396/11344/6387
GO:0045444	fat cell differentiation	206	0.373335	1.61018	0.00132802	0.0290946	0.022348	3598	tags=32%, list=18%, signal=26%	688/84159/6422/28951/6591/8013/60485/1487/22933/8864/5743/166379/57761/6272/27241/1649/2852/6097/5467/51320/2624/59344/1432/64641/221395/7350/6041/3630/51316/25836/28971/7166/83862/3914/22852/5468/154/1052/1389/153/1488/25937/114882/83723/862/5469/8195/583/25819/7480/1050/30001/7041/4041/182/26268/8554/664/3358/3400/3655/4929/6095/2869/10891/10498
GO:0009612	response to mechanical stimulus	208	0.37476	1.6157	0.00133333	0.0290946	0.022348	3157	tags=26%, list=16%, signal=22%	84189/6416/160518/4214/27063/5601/441027/5727/125336/5743/1647/7508/6198/4790/3759/8796/3776/23353/4212/6714/7099/355/1265/8797/6548/7057/5595/1432/6347/54532/7507/10631/2115/3727/5468/93986/5311/1813/26090/9531/623/8195/5734/1281/3371/1605/2185/64220/26047/5894/6387/1161/664/6323
GO:0045216	cell-cell junction organization	233	0.377338	1.6507	0.00131062	0.0290946	0.022348	3632	tags=29%, list=19%, signal=24%	84612/5795/1525/9076/10979/84962/5728/1009/1004/6422/6591/10207/7043/100506658/7046/8861/118/1832/51599/395/6714/5747/6548/7057/83605/324/7082/153562/5566/4301/5170/6615/1499/3987/9231/56288/9971/79983/50848/25/9475/5962/6904/10580/29841/5583/9748/1000/4641/387/1012/6801/90102/149461/2185/1739/51564/389/64403/55679/204851/87/596/55920/6093/8502/11187
GO:1905475	regulation of protein localization to membrane	152	0.380187	1.58219	0.00409277	0.0464796	0.0357017	4389	tags=34%, list=22%, signal=27%	23433/6809/7532/22841/5058/2048/2040/5525/57120/2852/1601/6347/8655/10519/5170/3630/8878/3675/598/10580/4038/5583/1173/1000/4641/54434/1213/2934/3458/1739/23184/26060/23613/56947/90427/9528/596/1020/51763/4035/6711/8500/637/1457/8650/367/382/65267/25999/7027/5534/7159/2181
GO:0022604	regulation of cell morphogenesis	428	0.380203	1.75867	0.00118203	0.0290946	0.022348	3117	tags=28%, list=16%, signal=24%	4734/2035/22902/23433/10979/3397/23043/4133/5728/10276/6678/10507/30011/5058/1123/673/1456/152503/10371/1793/2048/192670/55604/7168/1942/84079/10672/254065/5530/4627/11149/5649/283149/6714/5747/344901/57580/2335/57698/5458/23370/10630/91584/6474/6347/55435/93663/8831/10519/23654/9693/7750/8482/816/10090/100528062/121512/7443/10631/57175/23189/5048/3987/23363/3475/10428/5168/4478/9205/659/1452/25/…
GO:0038127	ERBB signaling pathway	147	0.380864	1.58149	0.00409277	0.0464796	0.0357017	2936	tags=26%, list=15%, signal=22%	1839/5795/89853/2885/55294/222584/8895/2202/30011/5286/10253/2060/6654/2852/6714/5747/55824/8440/51196/5170/2241/867/6464/55359/4893/9770/9185/9564/25/55658/1012/819/3845/3084/2185/27246/3516/2059
GO:0061136	regulation of proteasomal protein catabolic process	168	0.388886	1.64324	0.0013369	0.0290946	0.022348	3953	tags=34%, list=20%, signal=27%	55294/28951/154214/9709/9978/22933/9695/27074/8945/57761/65018/64326/51444/55743/25898/10221/1601/7327/11011/5566/9604/25820/6469/55905/23429/29761/1452/6613/7336/10755/5706/255488/11345/258010/51009/4534/4193/23376/127544/7480/1050/1453/9683/51465/25897/3093/8554/6599/54941/7341/210/10273/2932/6386/10213/10769/8078
GO:0043401	steroid hormone mediated signaling pathway	191	0.391333	1.6733	0.0013369	0.0290946	0.022348	4204	tags=37%, list=21%, signal=29%	4734/153222/3174/6422/8013/5925/5058/7025/29966/8648/2852/6097/5467/6714/1601/5458/9604/54852/3717/1499/5468/9971/10432/8611/11057/23054/2494/9063/8289/51366/10413/5469/10474/8928/55325/8896/23376/5914/5915/7026/164091/8031/3670/3275/4848/7041/3169/23019/8554/409/2908/200845/7421/3065/7068/2692/4929/6095/112398/10891/10498/5901/9282/9968/367/2101/7337/27086/406/5916
GO:0032869	cellular response to insulin stimulus	194	0.399094	1.71158	0.00132275	0.0290946	0.022348	3105	tags=27%, list=16%, signal=23%	8850/55971/8503/523/3416/23433/2885/5728/7532/2660/5471/5058/23175/57761/5286/6198/1154/6654/3480/6714/6548/6347/324/197/5170/6041/3630/2241/6464/23189/5468/9971/1176/84275/9564/29988/8835/132864/5791/114882/10580/2888/4303/57727/4641/23235/64710/55667/26060/51382/51606/526
GO:0031334	positive regulation of protein complex assembly	227	0.403221	1.76206	0.00130208	0.0290946	0.022348	4139	tags=35%, list=21%, signal=28%	55971/8936/10333/3416/2885/84962/5601/9978/5058/65018/51429/55604/10092/948/2068/6714/7099/355/2963/8440/253260/55435/10923/7507/57606/2241/57175/1499/51100/4478/57600/10563/8450/7408/7984/4286/57180/4314/1027/8451/5706/10152/1440/4641/2934/4137/7480/5987/3458/2185/64223/1739/9774/55011/11135/4690/6927/90427/389/7341/5216/23580/9780/10178/50807/10458/4312/10273/2072/55243/9557/2932/637/10497/7999…
GO:0008360	regulation of cell shape	140	0.403643	1.66174	0.00408719	0.0464796	0.0357017	3617	tags=35%, list=18%, signal=29%	2035/23433/10979/10507/30011/1456/7168/10672/254065/4627/11149/5747/2335/23370/10630/6347/93663/23654/121512/7443/10428/4478/1452/5365/5962/56990/2909/114299/2245/146057/54873/1455/1605/1453/55785/55742/2185/1739/23129/2059/4651/122011/10810/11135/55171/23580/989/103910/310/10458
GO:0071901	negative regulation of protein serine/threonine kinase activity	124	0.407215	1.6465	0.00274348	0.0411838	0.0316339	3645	tags=35%, list=19%, signal=29%	8850/5795/1031/5728/7532/6422/80824/11142/10114/3315/10253/25793/11072/7345/5575/324/10519/1847/51562/1845/5577/9479/6609/171392/25/10614/1027/9555/1843/7026/1050/389119/4041/5569/5515/5576/84062/51422/27250/348/5999/51763/1850/2873
GO:0030010	establishment of cell polarity	119	0.416436	1.67761	0.00271003	0.0411838	0.0316339	3544	tags=33%, list=18%, signal=27%	22902/4139/4133/2138/22841/5058/9265/10253/5080/4627/57787/5747/7465/57698/6993/253260/6469/23625/10090/23189/5048/4478/56288/4342/81609/889/9475/83700/54820/9267/387/2934/2185/56603/10565/5908/1058/23513/6093
GO:0035264	multicellular organism growth	146	0.417516	1.73073	0.00136799	0.0290946	0.022348	2622	tags=25%, list=13%, signal=22%	84189/5144/55224/84159/80351/5727/6491/118/6654/2068/57578/83605/55777/546/7403/59338/2820/51316/7507/25836/6647/28982/154/1813/114789/153/5324/8835/25937/9254/1717/8195/10743/583/5914/5915
GO:0008286	insulin receptor signaling pathway	121	0.422613	1.70236	0.00273598	0.0411838	0.0316339	3222	tags=30%, list=16%, signal=25%	55971/8503/523/3416/23433/2885/2660/5286/6198/1154/6654/3480/6714/324/197/3630/2241/6464/23189/9971/1176/9564/29988/8835/5791/114882/10580/2888/4303/57727/23235/64710/26060/51382/51606/526/6599
GO:0048813	dendrite morphogenesis	126	0.423082	1.71749	0.00137931	0.0290946	0.022348	2980	tags=25%, list=15%, signal=21%	4734/3397/23043/4133/5728/10507/10371/2048/1942/84079/5530/5649/1742/9693/816/100528062/5048/23363/6383/4205/57498/10611/6792/4038/2043/4891/7225/55619/26037/9762/7436/26050
GO:0007173	epidermal growth factor receptor signaling pathway	126	0.425414	1.72696	0.00137931	0.0290946	0.022348	2936	tags=28%, list=15%, signal=24%	1839/5795/89853/2885/55294/222584/2202/30011/5286/10253/2060/6654/2852/6714/5747/55824/8440/51196/5170/2241/867/6464/55359/4893/9770/9185/9564/25/55658/1012/819/3845/2185/27246/2059
GO:0061572	actin filament bundle organization	134	0.427798	1.74799	0.00137174	0.0290946	0.022348	3617	tags=35%, list=18%, signal=29%	55971/408/1490/3397/6422/5058/5074/4082/673/7043/55604/1901/7168/7046/118/4430/395/6714/6548/57698/4739/57175/51474/134549/25/7984/9475/5962/10580/8195/5734/387/5345/90102/2185/2059/339768/221692/10083/11346/5216/5358/87/25794/6093/51763/10458
GO:1901800	positive regulation of proteasomal protein catabolic process	101	0.430152	1.68314	0.0027972	0.041513	0.0318868	3953	tags=33%, list=20%, signal=26%	55294/28951/154214/9709/9978/22933/9695/57761/64326/51444/55743/25898/10221/1601/9604/25820/55905/1452/6613/7336/5706/255488/4193/127544/1050/1453/25897/8554/54941/7341/10273/2932/10769/8078
GO:0032434	regulation of proteasomal ubiquitin-dependent protein catabolic process	115	0.432343	1.72649	0.00137552	0.0290946	0.022348	3953	tags=37%, list=20%, signal=30%	28951/154214/9709/9978/22933/57761/64326/51444/55743/25898/10221/1601/11011/9604/25820/6469/55905/23429/1452/6613/7336/10755/255488/258010/4534/4193/23376/127544/7480/1050/1453/9683/25897/3093/8554/6599/54941/7341/10273/2932/6386/10769/8078
GO:0051017	actin filament bundle assembly	130	0.433006	1.7619	0.00138122	0.0290946	0.022348	3617	tags=35%, list=18%, signal=29%	55971/408/1490/3397/6422/5058/5074/4082/673/7043/55604/1901/7168/7046/118/4430/395/6714/6548/4739/57175/51474/134549/25/7984/9475/5962/10580/8195/5734/387/5345/90102/2185/2059/339768/221692/10083/11346/5216/5358/87/25794/6093/51763/10458
GO:0050773	regulation of dendrite development	133	0.436565	1.78154	0.00138122	0.0290946	0.022348	4123	tags=33%, list=21%, signal=26%	4734/3556/22849/23271/3397/23043/5728/10507/1942/84079/5530/5649/57580/114788/57118/9693/816/100528062/5048/23363/9231/6383/10611/6792/2043/1627/3084/7225/26037/9762/7436/23613/1020/50807/348/10498/10458/27185/10769/9912/7337/23105/55607/382
GO:0035601	protein deacylation	108	0.442862	1.7545	0.00137552	0.0290946	0.022348	4643	tags=39%, list=24%, signal=30%	1487/22933/8864/1859/65018/57504/51317/9643/8819/1107/25836/8841/195814/5926/84312/10432/26090/11313/10933/6299/10284/10474/5978/147111/3458/5927/51564/10467/3065/5587/23408/2339/51104/50943/26993/23409/25865/79885/122953/51742/56916/5928
GO:0098732	macromolecule deacylation	109	0.445961	1.76802	0.00137552	0.0290946	0.022348	4643	tags=39%, list=24%, signal=30%	1487/22933/8864/1859/65018/57504/51317/9643/8819/1107/25836/8841/195814/5926/84312/10432/26090/11313/10933/6299/10284/10474/5978/147111/3458/5927/51564/10467/3065/5587/23408/2339/51104/50943/26993/23409/9374/25865/79885/122953/51742/56916/5928
